# Supplementary material for: Effect of gas exchange data selection methods on resting metabolic rate estimation in young athletes
Source: PLoS One. 2023 Sep 20;18(9):e0291511. doi: 10.1371/journal.pone.0291511 (PMC10511082; doi:10.1371/journal.pone.0291511)
Supplement: S1 Data — (XLSX) [file pone.0291511.s002.xlsx]

## Sheet: Time Interval Methods
							6-10 MIN TI										11-15 MIN TI										16-20 MIN TI										21-25 MIN TI										26-30 MIN TI
ID	Sex	Age	Height	Weight	FFM	FM	VO2	VCO2	RQ	CV_VO2	CV_VCO2	CV_RQ	Mean_CVs	EE_Weir	FATOx_Frayn	CHOOx_Frayn	VO2	VCO2	RQ	CV_VO2	CV_VCO2	CV_RQ	Mean_CVs	EE_Weir	FATOx_Frayn	CHOOx_Frayn	VO2	VCO2	RQ	CV_VO2	CV_VCO2	CV_RQ	Mean_CVs	EE_Weir	FATOx_Frayn	CHOOx_Frayn	VO2	VCO2	RQ	CV_VO2	CV_VCO2	CV_RQ	Mean_CVs	EE_Weir	FATOx_Frayn	CHOOx_Frayn	VO2	VCO2	RQ
	0/1	(years)	(cm)	(kg)	(kg)	(kg)	mL/min	mL/min	---	%	%	%	%	Kcal/day	g/min	g/min	mL/min	mL/min	---	%	%	%	%	Kcal/day	g/min	g/min	mL/min	mL/min	---	%	%	%	%	Kcal/day	g/min	g/min	mL/min	mL/min	---	%	%	%	%	Kcal/day	g/min	g/min	mL/min	mL/min	---
JUD JEQ 01	0	15	156	60	41.2	18.9	215.2	164.6	0.772102	10.3875	6.38055	12.8878	9.88528	1483.42	0.084502	0.058138	207	167	0.813978	10.2327	4.45427	12.1129	8.93331	1440.7	0.0668	0.09538	228	167	0.735755	10.0495	4.52086	7.54208	7.37082	1559.88	0.10187	0.02797	210.8	169.6	0.806023	7.11891	5.47746	4.97872	5.85836	1466.41	0.068804	0.095012	219.6	169.2	0.772521
JUD JEQ 03	0	17	165	51.8	40.7	11.1	176	140.4	0.810543	14.2045	7.73046	15.7351	12.5567	1222.41	0.059452	0.07386	159.2	137.6	0.873147	20.3318	14.5947	7.05808	13.9949	1122.61	0.036072	0.115048	178.4	139	0.786433	11.3956	7.17624	12.5362	10.3693	1233.8	0.065798	0.059786	175.4	141.8	0.809459	4.9473	5.53945	6.29333	5.59336	1221.24	0.056112	0.082156	163	130.4	0.806473
JUD JEQ 04	0	13	162	84.3	48.7	35.6	281.2	221.4	0.789635	7.89762	6.48742	6.98428	7.12311	1948.43	0.099866	0.104718	250.6	210.4	0.841191	5.41728	6.6421	8.05697	6.70545	1757.26	0.067134	0.152894	270.8	214	0.791477	5.19224	1.40187	3.77429	3.45613	1877.63	0.094856	0.104432	255.4	214	0.843632	9.52101	2.74471	9.17504	7.14692	1790.23	0.069138	0.153866	270.8	218.6	0.806912
JUD JEQ 05	0	18	165.4	62.7	46.1	16.6	163.8	153	0.935446	7.40696	6.61714	5.40565	6.47658	1173.25	0.018036	0.170352	173.8	138	0.795859	6.18895	4.06702	5.84062	5.36553	1206.11	0.059786	0.070002	176.8	146.4	0.830418	6.44151	10.422	11.9628	9.60875	1236.51	0.050768	0.098592	172	144.2	0.842775	8.94102	2.56682	7.46354	6.32379	1205.77	0.046426	0.10399	184.6	147.2	0.804405
JUD JEQ 06	0	13	156.6	47.9	29.7	18.2	210	163	0.784854	14.1542	6.76239	10.8623	10.593	1451.36	0.07849	0.06755	233	183.4	0.790778	12.6882	8.18429	5.79634	8.88961	1614.37	0.082832	0.08654	231.4	182.2	0.789807	9.59825	8.33634	7.09053	8.34171	1603.38	0.082164	0.086216	229.8	182.2	0.792479	6.91755	9.76733	6.3025	7.66246	1594.3	0.079492	0.091352	228.8	184.2	0.813058
JUD JEQ 08	1	14	167	52.1	42.7	7.5	212.6	173.2	0.814343	5.55152	6.47321	1.1288	4.38451	1482.36	0.065798	0.105614	217.2	179.2	0.824972	5.84551	6.42832	2.24421	4.83935	1518.02	0.06346	0.118148	244.8	198.8	0.811349	5.40699	12.7225	10.5901	9.57318	1705.87	0.07682	0.118732	244	186.6	0.765349	11.3021	10.7355	2.75457	8.26407	1681.9	0.095858	0.06579	207.8	163.2	0.785288
JUD JEQ 09	1	13	170	65.8	46.9	16.7	246.2	198.8	0.807443	4.23474	6.2057	4.32431	4.92158	1713.81	0.079158	0.114238	231.6	196.4	0.84751	5.63467	7.15191	2.17985	4.98881	1627.13	0.058784	0.150184	237.2	190.8	0.803961	5.22664	8.40538	5.47717	6.36973	1650	0.077488	0.106728	225	177.2	0.78885	6.47884	4.94236	4.74356	5.38825	1559.1	0.079826	0.08401	232.8	192.4	0.82895
JUD JEQ 10	1	13	162	44.6	36.4	6.4	231.2	185.2	0.801072	4.28616	4.39327	1.387	3.35548	1607.03	0.07682	0.100508	227	184.6	0.813149	1.12313	3.28619	2.73578	2.3817	1582.24	0.070808	0.11126	223	182	0.815784	4.4843	6.60484	3.57349	4.88755	1555.39	0.06847	0.11227	214.6	174	0.810981	4.52508	4.52529	2.2178	3.75606	1494.98	0.067802	0.102834	229	182.8	0.799095
JUD JEQ 11	1	13	146	42.7	29.382	11.8	173.2	148.4	0.85809	12.9323	12.256	4.06676	9.75167	1219.26	0.041416	0.119248	183.8	163.2	0.886436	7.51328	10.6607	3.87023	7.34808	1302.99	0.034402	0.152562	203.8	178.6	0.875505	5.3459	9.20538	5.94864	6.83331	1441.02	0.042084	0.158432	214.2	180.8	0.845625	8.92167	7.32097	4.73855	6.99373	1503.54	0.055778	0.135058	206.8	171.8	0.82962
JUD JEQ 12	1	13	153	54.5	36.4	16.1	235.75	205.25	0.870884	3.67145	5.02205	4.41699	4.37016	1664.78	0.050935	0.17713	219.25	197	0.897077	5.76175	12.1191	8.7138	8.86489	1558	0.0371575	0.192557	213	177.4	0.835194	5.35294	4.65861	8.04807	6.01987	1491.32	0.059452	0.12344	221.2	179.6	0.811242	2.90177	7.20181	4.50077	4.86812	1541.36	0.069472	0.107128	210.8	169.6	0.805354
JUD JEQ 13	1	12	152	42.2	28.9	11.4	193.8	149	0.768907	3.12593	3.58291	2.3615	3.02345	1337.13	0.074816	0.055852	201.6	156.2	0.77419	4.52722	7.34703	3.62399	5.16608	1392.86	0.075818	0.063574	207.8	166.4	0.802063	6.59305	4.96658	4.59129	5.38364	1444.29	0.069138	0.090082	219.4	171.6	0.782313	4.23417	8.70817	7.98842	6.97692	1518.4	0.079826	0.076506	218.8	169.6	0.775729
JUD JEQ 14	1	12	151	37.1	29.1	6.4	191.2	148.8	0.777827	6.49463	8.92072	4.84925	6.75487	1322.05	0.070808	0.063288	201.8	154.2	0.763921	8.60016	9.83939	4.73345	7.72433	1390.81	0.079492	0.053832	184.4	137.6	0.7478	7.85492	5.10276	4.07332	5.677	1265.62	0.078156	0.034156	201.6	150.8	0.749537	9.93674	8.08638	4.44316	7.48876	1384.26	0.084836	0.039004	212.2	154.8	0.729688
JUD JEQ 15	1	18	176.5	77.1	57.9	15.3	252.2	211.8	0.839048	12.0248	13.8113	4.02585	9.95399	1768.57	0.067468	0.154128	249.4	216.2	0.867562	11.4944	11.3646	4.1445	9.00117	1759.68	0.055444	0.183136	231	193.4	0.83747	9.99897	11.2727	6.57401	9.28189	1618.95	0.062792	0.13846	246.2	196	0.797672	10.6476	9.30336	4.94032	8.29711	1709.35	0.083834	0.101498	260.6	206.2	0.789956
JUD JEQ 17	1	17	169	74	55.3	15.6	237.4	198.4	0.835654	2.94259	5.19667	3.94319	4.02748	1663.23	0.06513	0.140666	239.8	196.2	0.818598	4.71244	3.8039	2.31722	3.61119	1673.35	0.072812	0.122952	227.2	188.4	0.829527	3.8041	3.49271	2.53646	3.27776	1589.42	0.064796	0.127908	234.2	195.6	0.835375	4.2954	3.96999	1.66128	3.30889	1640.61	0.064462	0.138198	228.4	189.8	0.831207
JUD JEQ 20	1	19	186	81.7	66.3	11.4	256	187.6	0.733204	4.94106	7.29518	6.62818	6.28814	1751.59	0.114228	0.03182	271.6	194.4	0.71493	5.0858	8.08121	3.23068	5.4659	1850.95	0.128924	0.012684	259.6	209.2	0.804957	7.00083	9.22822	2.26666	6.16524	1806.42	0.084168	0.118544	251.6	196.8	0.782214	3.67083	3.7581	1.13617	2.85503	1741.27	0.091516	0.087804	259	205.2	0.792683
LPP JUD 01	0	19	164	78.4	51.5	26.9	211.4	184.4	0.872827	7.33283	6.38901	1.65397	5.12527	1493.39	0.04509	0.160426	197.8	179.6	0.910348	5.8893	4.14053	6.76054	5.59679	1408.56	0.030394	0.182242	205.8	186.6	0.908374	9.07362	6.92128	3.29592	6.43027	1465.11	0.032064	0.188412	204.2	175.6	0.859244	3.87773	7.09678	3.70197	4.89216	1438.51	0.047762	0.143498	197.2	172	0.872884
LPP JUD 03	1	19	179	90	68.3	21.7	258	174.4	0.677199	10.2034	9.47056	5.43935	8.37112	1741.92	0.139612	-0.03466	267.2	198	0.737596	13.5905	20.9337	11.3234	15.2825	1831.71	0.115564	0.043188	259	221.8	0.855879	13.7676	16.0906	8.62575	12.828	1823.08	0.062124	0.1778	286.8	228.8	0.79645	3.9862	11.4282	8.79652	8.07029	1992	0.09686	0.120412	260	204.8	0.787444
LPP JUD 04	1	17	175	67.2	57.4	9.8	276	223.2	0.808683	7.88408	9.00192	4.46789	7.11796	1921.79	0.088176	0.1296	260.6	198.8	0.763093	6.90501	6.38655	1.1366	4.80938	1795.53	0.103206	0.068014	253.6	196.4	0.774497	2.37577	2.08696	0.532599	1.66511	1751.98	0.095524	0.079564	252	195.6	0.776022	4.38308	5.53707	2.498	4.13938	1741.63	0.094188	0.08106	249.736	190.709	0.763934
LPP JUD 05	1	15	166.7	93	67.6	27.5	330.25	322.5	0.976255	10.1468	10.5198	1.7734	7.48002	2387.81	0.0129425	0.407273	368.5	348.5	0.945866	7.98432	8.74277	4.41839	7.04849	2646.29	0.0334	0.40279	367.5	339.5	0.92472	9.04327	6.8732	2.17683	6.0311	2626.28	0.04676	0.36505											350.75	333.5	0.95098
LPP JUD 07	1	16	171.5	69	58.2	10.8											221.8	217.8	0.981985	2.37289	2.62552	1.33349	2.11064	1605.6	0.00668	0.279012	226.667	222	0.979373	2.69563	3.90102	2.53948	3.04538	1639.91	0.00779333	0.2825	228.5	219.75	0.961627	0.564987	2.91086	2.4337	1.96985	1646.73	0.0146125	0.266377	220.75	188	0.851629
LPP JUD 08	1	15	170	61.6	51.2	10.4	206.4	164.6	0.796532	5.90012	8.78931	3.60581	6.09841	1433.48	0.069806	0.086386	198.8	171.2	0.860956	9.57982	12.6322	8.27795	10.1633	1400.86	0.046092	0.140812	209.2	182.4	0.873378	9.09102	9.55584	7.28855	8.64514	1477.72	0.044756	0.158388	201.8	179.2	0.891225	8.47069	5.89778	7.57158	7.31335	1430.62	0.037742	0.167582	207.4	177	0.854254
NAD FLU 01	0	13	160	55.2	33.9	19.3	218	185.2	0.849907	4.30313	4.20681	3.07944	3.86313	1532.12	0.054776	0.14288	204.6	169.8	0.82989	1.44989	3.36772	2.93255	2.58339	1431.54	0.058116	0.115824	208.4	175.6	0.842403	7.43839	8.414	3.27316	6.37518	1462.35	0.054776	0.130016	204.8	167.2	0.817921	7.15461	4.71692	3.86736	5.2463	1428.54	0.062792	0.103352	208.2	173.2	0.832076
NAD FLU 02	0	17	167	53.9	34	17.5	195.6	160.2	0.818846	4.70792	5.84571	2.48626	4.34663	1365.18	0.059118	0.101034	193	161.8	0.837465	5.60448	8.65707	3.95127	6.07094	1352.97	0.052104	0.11666	180.2	150.6	0.835917	2.99872	2.84054	2.06127	2.63351	1262.49	0.049432	0.106788	184.4	153.8	0.834033	5.53836	7.62976	5.42075	6.19629	1291.43	0.051102	0.107866	184.6	154.8	0.838468
NAD FLU 03	0	17	161	56.2	36.8	16.9	183	158.2	0.864443	2.64901	2.91046	0.534755	2.03141	1290.49	0.041416	0.13238	175	142.667	0.816156	4	4.66705	6.31911	4.99539	1220.35	0.0539967	0.0873833	187.2	153.8	0.819311	9.34753	16.1335	9.18193	11.5543	1307.32	0.055778	0.098878	189.6	173	0.912	2.28687	12.1594	11.5957	8.68065	1351.51	0.027722	0.178534	205.6	166.6	0.806419
NAD FLU 04	0	14	154	49.3	31.4	15.4	196.8	147.6	0.749632	4.73134	6.85254	3.22351	4.9358	1351.92	0.082164	0.039852	184	132.4	0.719302	5.44835	7.78715	4.40489	5.88013	1255.07	0.086172	0.01178	183.4	128.8	0.702268	3.82846	4.5735	2.20432	3.53543	1245.93	0.091182	-0.002674	176	129.4	0.734811	3.99751	6.24485	2.97926	4.40721	1204.89	0.077822	0.02381	180.2	135.2	0.749807
NAD FLU 05	0	18	164	59.4	37.7	19.2	208	158.2	0.760449	7.54823	7.93797	1.41744	5.63455	1432.36	0.083166	0.05213	195	145.2	0.744915	3.32346	2.9782	2.80639	3.03601	1337.88	0.083166	0.03471	202.6	165.2	0.815841	10.7381	11.2711	5.70372	9.23765	1412.87	0.062458	0.101314	209.4	165	0.787955	4.39766	4.90497	2.0947	3.79911	1451.14	0.074148	0.078576	196.2	151.6	0.773274
NAD FLU 06	0	19	161	66.5	39.3	24.7	215.4	163.2	0.757646	1.06879	2.98301	2.69506	2.24895	1482.32	0.087174	0.051126	206.8	162.4	0.78469	4.66829	6.72565	2.3262	4.57338	1432.24	0.074148	0.075092	210	163	0.776123	4.02656	4.42399	1.05888	3.16981	1451.36	0.07849	0.06755	206.2	158.4	0.768142	2.09716	2.77347	1.3603	2.07698	1422.47	0.079826	0.058818	205.8	156.8	0.762007
NAD FLU 07	0	13	154	56.3	38.3	15.9	191.6	162.4	0.849704	8.56491	6.87894	5.86955	7.10446	1345.98	0.048764	0.123884	188.2	138.8	0.737685	6.07461	6.74699	4.08189	5.6345	1289.1	0.082498	0.027418	195.4	141.8	0.725676	4.45564	4.7674	1.58963	3.60422	1334.74	0.089512	0.017956	193.2	146.6	0.758964	4.95653	5.44849	3.26823	4.55775	1329.9	0.077822	0.046858	186.6	139	0.744914
NAD FLU 08	0	17	161	63.9	43	18.5	204	148	0.726685	10.6836	10.236	5.41818	8.77925	1393.42	0.09352	0.01856	212.6	168.8	0.789567	11.4039	19.748	10.4858	13.8792	1475.35	0.073146	0.085594	214.8	174.4	0.811772	3.84466	4.54395	1.20936	3.19932	1496.76	0.067468	0.104012	211.8	166.6	0.786598	1.22211	1.83049	1.43876	1.49712	1467.31	0.075484	0.078152	211.4	166.8	0.789037
NAD FLU 09	0	12	169	59	42.2	14.8	210.75	187.75	0.891361	4.37249	5.0224	4.47577	4.62355	1495.03	0.03841	0.177755	194.2	164	0.844423	1.79858	5.33319	4.80504	3.97894	1363.29	0.050434	0.122818	202.4	174.8	0.863721	3.69068	6.15354	5.23591	5.02671	1427.02	0.046092	0.145636	209.4	181.8	0.865846	5.87412	13.4477	9.09657	9.47279	1477.9	0.046092	0.155016	204.4	170	0.825388
NAD FLU 10	0	17	163	62.5	42.5	17.6	205.4	162.8	0.793197	2.80945	3.64432	4.9184	3.79073	1424.94	0.071142	0.081406	214.8	181.2	0.839399	12.3322	18.4049	7.97577	12.9043	1507.58	0.056112	0.134952	196	181.5	0.925713	5.36726	6.93281	3.29478	5.19828	1401.37	0.024215	0.196665	201	169.2	0.839524	5.1222	15.7337	11.7133	10.8564	1410.16	0.053106	0.12465	210.8	175.8	0.834029
POLO FLU 01	1	12	155	50.3	32.9	15.3	210.2	184.6	0.878192	9.51118	10.2038	4.68464	8.13319	1486.89	0.042752	0.165188	205.4	175.8	0.855995	16.0537	16.6784	5.53733	12.7565	1445.64	0.049432	0.140556	204.4	177	0.865508	9.80673	10.5923	1.49267	7.29723	1441.88	0.045758	0.149226	195.2	165.4	0.847033	5.65152	6.64505	1.91623	4.7376	1371.19	0.049766	0.125978	201	171.6	0.851741
POLO FLU 02	1	14	173	96	52.5	41.3	307.8	232	0.754472	7.342	13.1695	12.4058	10.9724	2116.27	0.126586	0.067562	283.2	204.4	0.721262	6.25907	7.9084	2.37368	5.51372	1932.71	0.131596	0.020948	272.4	217.2	0.795911	5.17608	11.6674	7.56853	8.13735	1891.8	0.092184	0.113856	271.2	219	0.806129	8.48243	12.2482	5.23977	8.65679	1887.86	0.087174	0.125898	270.4	206.6	0.760432
POLO FLU 03	1	16	179	85.4	65.9	16.4	312.2	237.2	0.759451	7.83412	8.94516	2.73657	6.50528	2149.52	0.12525	0.077098	319.2	254.4	0.796808	9.93755	11.5562	4.98513	8.82629	2216.64	0.108216	0.132888	288.2	206.6	0.718009	9.80307	9.13645	5.61461	8.18471	1964.59	0.136272	0.014908	306.2	236	0.765561	27.3926	34.1555	11.5316	24.3599	2113.56	0.117234	0.090898	264.6	197	0.740188
POLO FLU 04	1	16	169	62	49.1	10.6	223.5	219.75	0.983609	5.38774	4.69068	1.9663	4.0149	1618.35	0.0062625	0.282428	212.2	200.8	0.945947	2.85488	5.32193	3.31187	3.82956	1524.05	0.019038	0.232478	217.6	197.4	0.907281	4.62536	4.76029	2.12958	3.83841	1549.28	0.033734	0.199674	210	185.4	0.883089	7.11901	6.79697	1.85175	5.25591	1487.03	0.041082	0.16947	201.8	170.2	0.84347
POLO FLU 05	1	15	165	58.6	46.2	9.7	228.8	168.6	0.736649	4.82158	5.92526	1.88129	4.20938	1566.97	0.100534	0.032682	227.6	182.4	0.801262	5.80896	7.21729	3.81979	5.61535	1582.14	0.075484	0.099324	231.2	181.4	0.784064	5.1849	9.08004	6.12224	6.79573	1600.97	0.083166	0.083218	241.6	186	0.770092	2.59477	2.01164	2.10658	2.23767	1667.32	0.092852	0.070764	250.4	189	0.75521
POLO FLU 06	1	15	172	68.3	55.9	9.6	278.4	214.4	0.768176	6.92139	12.3209	6.56865	8.60363	1921.39	0.10688	0.081856	262.8	196.8	0.748617	3.59383	6.8494	4.96573	5.13632	1804.83	0.11022	0.051852	262	196.2	0.749019	3.51891	3.44555	2.21847	3.06098	1799.34	0.109886	0.05169	242.2	190.6	0.78661	8.35716	9.21968	2.25307	6.60997	1678.05	0.086172	0.089768	253	199.6	0.788849
POLO FLU 07	1	15	179	62.7	50.6	9.8	257	215.8	0.839482	4.56266	5.91075	2.62938	4.3676	1802.18	0.068804	0.15692	237.6	175.6	0.739136	5.61991	6.66068	4.06789	5.44949	1628.06	0.10354	0.036284	256.4	229.6	0.901787	11.1055	8.9291	11.3661	10.4669	1820.75	0.044756	0.221636	244.2	209.2	0.857239	5.51231	4.10367	1.79383	3.80327	1719.03	0.05845	0.167978	263.6	226	0.856877
POLO FLU 08	1	14	166	65.7	46.9	16.8	263	242.25	0.921225	2.21709	6.94329	6.88751	5.3493	1878.35	0.0346525	0.258007	241.5	205	0.849377	4.84667	5.34363	4.49076	4.89369	1697.01	0.060955	0.157535	253.4	218.2	0.860544	9.67696	10.9962	3.39309	8.02209	1785.57	0.058784	0.179396	246.6	227.4	0.921452	15.1556	16.5788	5.9927	12.5757	1761.63	0.032064	0.243084	261	232.6	0.890595
POLO FLU 09	1	15	166	64	53.1	8.4	214	171.4	0.798835	10.9738	14.3481	3.65994	9.66064	1487.44	0.071142	0.09293	258	200	0.767525	16.5491	24.8395	7.88608	16.4249	1782.69	0.09686	0.08182	254.5	227	0.895176	11.0974	7.4933	5.69623	8.09566	1805.83	0.045925	0.215905	259.4	227.6	0.880077	11.7519	9.09289	4.48814	8.44431	1834.59	0.053106	0.202906	264.8	227	0.85796
POLO FLU 10	1	15	186	69	59.3	7.6	172	147.8	0.859061	5.57655	7.95389	5.15745	6.2293	1211.5	0.040414	0.12037	175.4	144.8	0.82506	4.50002	6.29931	2.1872	4.32884	1226.02	0.051102	0.095806	182.2	146.4	0.802921	11.0276	12.0323	2.61733	8.55909	1267.15	0.059786	0.081258	185	150.8	0.814893	3.60586	5.31332	2.9764	3.96519	1290.05	0.057114	0.09229	212.4	170.2	0.800546
POLO FLU 11	1	15	166	64	53.08	8.38	267.6	218.8	0.818139	5.63396	4.76505	2.40698	4.26866	1867.11	0.081496	0.136544	267.8	221.2	0.825734	3.45684	6.29998	4.30254	4.68646	1872.07	0.077822	0.146822	264.8	218	0.824185	3.87338	2.12698	4.21921	3.40652	1849.95	0.078156	0.141892	265.4	221.6	0.834882	1.08552	3.1685	2.50737	2.2538	1859.08	0.073146	0.156346	272	229.4	0.844049
POLO FLU 12	1	15	171	58	49.8	6	249	208.8	0.838758	12.105	12.315	4.75294	9.72431	1745.63	0.067134	0.15075	242.4	205	0.846059	3.35911	2.36472	2.07512	2.59965	1702.12	0.062458	0.154646	226.8	185.8	0.819758	5.44849	5.15394	3.75525	4.78589	1583.01	0.06847	0.117362	238.6	199.4	0.835137	2.43662	6.52534	4.37264	4.44487	1671.64	0.065464	0.141364	243.6	211.6	0.868952
TJC NAD 02	0	13	154	50	33.8	14.7	154	128	0.830969	1.65553	7.4731	6.82445	5.31769	1077.81	0.04342	0.08806	147.2	113	0.77065	7.64681	5.19794	8.02673	6.95716	1015.33	0.057114	0.041638	148.2	116.8	0.787384	9.37897	11.5725	4.49446	8.48197	1027.06	0.052438	0.055718	153.4	130.6	0.846353	8.74117	18.7525	11.2496	12.9144	1078.55	0.038076	0.101816	161.4	130.2	0.805873
TJC NAD 03	0	13	162	56.24	39.25	14.6	163.8	143.6	0.877907	7.2158	8.13006	7.32426	7.5567	1158.27	0.033734	0.127582	163.8	143	0.865215	16.4688	22.7192	8.41002	15.866	1157.32	0.034736	0.124852	159.333	135	0.84686	11.5953	16.7447	10.7856	13.0418	1119.23	0.0406367	0.10279	158.2	117.6	0.744648	16.8574	17.2139	5.50492	13.192	1085.09	0.067802	0.027258	161.8	134.4	0.833181
TJC NAD 04	0	12	161	49.9	36.2	11.7	181.6	154	0.847635	2.76977	7.93962	6.6932	5.80087	1275.85	0.046092	0.117764	185.6	167.8	0.904004	4.67541	6.29846	4.02384	4.99924	1320.53	0.029726	0.167714	187.75	173.75	0.925657	2.65867	4.84674	4.69218	4.06586	1342.21	0.02338	0.187885	208	179.6	0.86382	5.3859	9.52751	8.13113	7.68151	1466.45	0.047428	0.1495	207	184	0.889367
TJC NAD 09	0	13	166	48.3	35.2	11.1	175.8	131.4	0.755926	13.6602	6.1733	11.0138	10.2824	1206.94	0.074148	0.033552	184.4	145.8	0.792423	4.51446	2.76058	6.60756	4.62753	1278.68	0.064462	0.071466	180.8	149.6	0.82892	4.20136	1.01375	5.35955	3.52489	1264.31	0.052104	0.100312	166.4	140.4	0.849066	8.13632	2.96248	10.1196	7.0728	1167.93	0.04342	0.104676	172.4	140.4	0.814878
TJC NAD 10	0	16	158	50.3	35.51	15.3	187.8	150	0.798508	2.00654	4.52155	3.07358	3.20056	1304.67	0.063126	0.079662	181.2	149.6	0.825687	2.25528	5.19071	4.84606	4.09735	1266.58	0.052772	0.099028	180.4	156.4	0.867107	2.09619	3.74464	3.74401	3.19495	1272.87	0.04008	0.132536	187.8	180.6	0.962271	4.4455	3.44904	2.82361	3.57272	1353.4	0.012024	0.218892	180	148.6	0.826385
TJC NAD 12	0	16	155	53.6	37.7	13.9	134.2	124.8	0.931083	9.96116	9.05484	3.73816	7.58472	960.352	0.015698	0.137058	140.8	129.6	0.92024	5.15588	6.58356	3.33132	5.02359	1005.45	0.018704	0.137712	133.4	125	0.936933	7.064	7.31027	1.43433	5.26953	956.13	0.014028	0.140536	139.4	129	0.925724	3.42535	4.48676	4.25007	4.05406	996.551	0.017368	0.139476	139.8	126.8	0.906497
TJC NAD 13	0	12	156	59	36.8	20.3	188.6	144	0.763423	6.23547	7.55956	3.96678	5.92061	1299.65	0.074482	0.049794	170.2	127.6	0.749314	8.29249	9.11587	1.11239	6.17358	1169.11	0.071142	0.034238	157.2	119.6	0.758938	7.51875	12.1252	4.62629	8.09008	1082.6	0.062792	0.039568	171.2	130.8	0.762281	8.69719	12.9789	5.53759	9.07124	1179.88	0.067468	0.045588	159.2	121.4	0.758401
TJC NAD 14	0	15	155	51.7	32	17.8	155	125.6	0.808979	12.2241	14.0023	1.76767	9.33135	1079.67	0.049098	0.07393	154.8	123.8	0.800843	5.98025	3.76278	3.60324	4.44876	1075.67	0.05177	0.066382	163.4	136.8	0.836468	8.50871	10.4713	3.74876	7.57627	1145.17	0.044422	0.097926	161.2	132.2	0.819972	4.12426	4.6445	0.794585	3.18778	1125.36	0.04843	0.084058	158.6	130.4	0.821103
TJC NAD 15	1	19	168	56.9	45.3	9.4	219	188.4	0.860738	6.89483	9.84174	8.19288	8.30982	1542.89	0.051102	0.15423	224	163.6	0.730574	6.17784	8.02342	5.92399	6.70841	1531.76	0.100868	0.02534	236.8	186	0.784558	7.10037	9.7518	4.44729	7.09982	1640.08	0.084836	0.086172	217.6	170	0.78173	7.21229	6.48394	2.36866	5.35496	1505.64	0.079492	0.075004	223.6	185.2	0.830446
TJC NAD 16	0	18	161	60.1	41.87	18.14	237.2	197	0.830475	4.83814	6.16495	3.67177	4.89162	1659.87	0.067134	0.134938	239.2	192	0.802813	2.42691	5.48732	5.41399	4.44274	1663.26	0.078824	0.105768	227.2	172.6	0.759408	6.25867	7.05553	1.50615	4.94012	1564.26	0.091182	0.056018	210.6	166	0.788294	4.17476	3.97316	0.869519	3.00581	1459.54	0.074482	0.079274	197	155.8	0.790739
TJC NAT 07	1	13	173	60	52.17	6.13	180.25	167	0.926371	4.94921	6.8274	4.26531	5.34731	1288.9	0.0221275	0.181248	179.25	170	0.949399	5.3194	3.03763	2.96804	3.77502	1288	0.0154475	0.198107	169.2	159	0.940353	3.72387	3.23762	3.60609	3.52253	1213.45	0.017034	0.180318	164	149.2	0.910616	4.95368	3.62178	3.45648	4.01065	1168.33	0.024716	0.15242	168	157.2	0.938191
TJC NAT 08	0	13	157	55.98	40.1	13.57	191.4	142.2	0.742846	4.36502	6.01667	3.71697	4.69955	1312.68	0.082164	0.032616	170.2	134.4	0.789977	9.74686	9.42036	1.56454	6.91059	1179.94	0.059786	0.065178	172.4	137.6	0.801835	13.5575	9.91946	6.33218	9.93637	1197.52	0.058116	0.072676	160.4	132.8	0.829644	14.8164	13.8378	5.94589	11.5334	1121.78	0.046092	0.089356	178.2	139.8	0.785973
TJC NAT 10	0	13	161	56.1	37.5	16.5	165.4	135.6	0.819081	7.7967	9.48149	2.55195	6.61005	1154.61	0.049766	0.086046	173.2	141.4	0.815176	13.4936	15.0239	2.06608	10.1945	1208.12	0.053106	0.087398	166	133.8	0.805095	10.3817	11.9745	1.69127	8.01583	1155.15	0.053774	0.07593	155.4	122	0.783771	11.0206	13.0891	2.19077	8.76682	1076.2	0.055778	0.056266	167.2	132.6	0.792765
TJC NAT 12	1	17	185	73.5	61.7	9.4	276.2	222.8	0.811077	12.1421	6.68294	5.85025	8.2251	1922.29	0.089178	0.127138	258.8	211.4	0.818767	13.2575	11.7433	4.55246	9.85109	1805.38	0.079158	0.131122	240.8	188	0.78109	10.9023	10.3689	1.78099	7.68406	1665.97	0.088176	0.082432	254.8	207.6	0.815243	11.8242	11.5034	2.75783	8.69513	1776.63	0.078824	0.126672	249	201.4	0.80998
TJC NAT 24	0	13	165	60.4	46.2	12.4	183.4	138	0.754906	10.4995	6.89359	4.81402	7.40239	1260.59	0.075818	0.039186	186.8	144	0.770539	14.0028	15.1111	3.8542	10.9894	1289.44	0.071476	0.055572	166.4	125.8	0.75762	10.9715	9.52901	4.45862	8.3197	1144.68	0.067802	0.038246	153.6	116.6	0.758026	3.94941	8.30621	4.58568	5.61377	1057.39	0.06179	0.037474	157	109.6	0.697277
TJC NAT 27	0	12	150	39.1	26.3	11.5	180.2	140.8	0.782808	8.34625	5.55614	3.20846	5.70362	1246.89	0.065798	0.062198	186.8	149.8	0.802496	3.49814	7.02364	7.45164	5.99114	1298.67	0.06179	0.081962	198.8	161	0.810152	11.7668	12.9768	7.28586	10.6765	1384.61	0.063126	0.094402	179.8	151.8	0.843243	4.11343	12.2306	10.0184	8.78748	1262.13	0.04676	0.113532	183.6	145.8	0.798201
TJC NAT 28	1	13	145	41.3	30.92	9.1	158.6	123.2	0.779441	9.58925	9.54209	8.51191	9.21442	1096.27	0.059118	0.051454	146.4	111	0.758457	8.56689	8.5467	2.54484	6.55281	1007.61	0.059118	0.035106	140.6	109	0.775896	9.17193	8.20575	1.90258	6.42675	971.508	0.052772	0.044624	155	123.6	0.796436	6.03493	9.61729	5.50044	7.05089	1076.48	0.052438	0.06483	155.4	127.4	0.819446
TJC NAT 29	1	13	165	60.4	46.2	12.4	216	168	0.777826	2.4278	4.12393	3.59259	3.38144	1493.37	0.08016	0.07104	202.4	161	0.795897	3.28845	5.25203	5.63349	4.72466	1405.04	0.069138	0.082846	214.2	169.8	0.793012	2.66965	3.41883	3.77163	3.2867	1486.02	0.074148	0.085008	206.8	166	0.802633	3.30452	4.17362	2.04953	3.17589	1437.98	0.068136	0.091472	214.8	177.6	0.828359
TJC NAT 30	1	12	148	36.2	27.9	7.2	190.6	150.2	0.788326	2.08548	1.36444	2.57161	2.00718	1320.88	0.067468	0.071584	185.6	152.4	0.823183	9.24309	7.07628	4.91261	7.07732	1296.01	0.055444	0.097644	191.6	150.6	0.787539	10.6873	10.2718	6.54804	9.16904	1327.19	0.06847	0.070194	193.2	157	0.813726	7.52211	6.91897	5.03613	6.4924	1346.46	0.060454	0.094178	195.4	155	0.792676
TJC NAT 31	1	13	148	45.9	34.1	10.3	216.4	168.6	0.7806	9.13524	7.74016	5.08124	7.31888	1496.6	0.079826	0.072486	188.6	152.4	0.809614	5.03851	2.20574	5.30072	4.18166	1313.03	0.060454	0.088014	198.8	158.6	0.797267	12.8018	13.5348	2.57547	9.63736	1380.79	0.067134	0.083482	199.4	161.6	0.809623	3.52126	8.03979	5.08852	5.54986	1388.97	0.063126	0.095206	187	152.6	0.816203
TJC NAT 32	0	14	164	53.2	40.1	11.3	201.2	157.4	0.784373	8.17742	4.50588	4.35135	5.67821	1392.5	0.073146	0.070318	189.8	153	0.806242	9.10587	10.6698	6.51863	8.76477	1320.8	0.061456	0.086892	177	146	0.824005	7.02249	9.27823	3.79188	6.69753	1237.01	0.05177	0.09613	185.4	155.4	0.837371	6.99733	9.76553	4.29474	7.0192	1299.65	0.0501	0.111936	192.4	152	0.790015
TJC NAT 33	1	12	160	57.7	45.9	10	239.2	186.2	0.778535	2.53263	5.83887	5.64355	4.67168	1654.02	0.08851	0.079378	232.2	186.2	0.80346	10.3735	8.93357	4.36432	7.89047	1614.29	0.07682	0.101848	232.8	182.6	0.784243	3.68766	4.90746	2.69491	3.76334	1611.97	0.083834	0.083542	236.8	187.6	0.792087	3.34389	4.83579	2.87387	3.68452	1642.63	0.082164	0.093452	226.4	176.4	0.779181
TJC NAT 34	1	16	170	64	53.34	9	217.6	173.6	0.798857	11.9997	11.4238	4.03051	9.15134	1511.37	0.07348	0.091384	216.2	162	0.749262	8.21178	8.37325	1.58904	6.05802	1484.95	0.090514	0.043098	230.6	180	0.780122	6.63075	8.59766	3.68178	6.3034	1595.34	0.084502	0.078774	235.8	192.6	0.817001	9.76969	9.75923	2.75527	7.42806	1644.92	0.072144	0.119412	231.6	193.6	0.838522
[truncated: 97 more columns]

## Sheet: Steady-state methods
	3min SSt - Best SSt in 30min ("common SSt")										4min SSt - Best SSt in 30min ("common SSt")										5min SSt - Best SSt in 30min ("common SSt")										10min SSt - Best SSt in 30min ("common SSt")										VO2				VCO2				RQ
Name	VO2	VCO2	RQ	CV_VO2	CV_VCO2	CV_RQ	Mean_CVs	EE_Weir	FATOx_Frayn	CHOOx_Frayn	VO2	VCO2	RQ	CV_VO2	CV_VCO2	CV_RQ	Mean_CVs	EE_Weir	FATOx_Frayn	CHOOx_Frayn	VO2	VCO2	RQ	CV_VO2	CV_VCO2	CV_RQ	Mean_CVs	EE_Weir	FATOx_Frayn	CHOOx_Frayn	VO2	VCO2	RQ	CV_VO2	CV_VCO2	CV_RQ	Mean_CVs	EE_Weir	FATOx_Frayn	CHOOx_Frayn	3min SSt - Best SSt in 30min	4min SSt - Best SSt in 30min	5min SSt - Best SSt in 30min	10min SSt - Best SSt in 30min	3min SSt - Best SSt in 30min	4min SSt - Best SSt in 30min	5min SSt - Best SSt in 30min	10min SSt - Best SSt in 30min	3min SSt - Best SSt in 30min
	mL/min	mL/min	---	%	%	%	%	Kcal/day	g/min	g/min	mL/min	mL/min	---	%	%	%	%	Kcal/day	g/min	g/min	mL/min	mL/min	---	%	%	%	%	Kcal/day	g/min	g/min	mL/min	mL/min	---	%	%	%	%	Kcal/day	g/min	g/min
JUD JEQ 01	213	172.5	0.81014	3.31975	1.22975	2.09043	2.21331	1483.51	0.067635	0.101145	213	172.5	0.81014	3.31975	1.22975	2.09043	2.21331	1483.51	0.067635	0.101145	210.8	169.6	0.806023	7.11891	5.47746	4.97872	5.85836	1466.41	0.068804	0.095012											213	213	210.8		172.5	172.5	169.6		0.81014
JUD JEQ 03	171.667	136	0.792401	1.21262	3.36954	4.05253	2.87823	1190.81	0.0595633	0.06775	168.75	135.25	0.802113	3.60054	2.9805	4.06811	3.54972	1173.07	0.055945	0.0737	171.6	137.2	0.800161	4.81607	4.07121	3.5736	4.15363	1192.35	0.057448	0.073424											171.667	168.75	171.6		136	135.25	137.2		0.792401
JUD JEQ 04	266.667	212.667	0.797752	2.4399	0.718272	2.00461	1.72093	1852.05	0.09018	0.111633	267.5	215.25	0.804796	2.08141	2.46926	2.38665	2.31244	1860.89	0.0872575	0.120713	270.8	214	0.791477	5.19224	1.40187	3.77429	3.45613	1877.63	0.094856	0.104432											266.667	267.5	270.8		212.667	215.25	214		0.797752
JUD JEQ 05	159.667	155	0.971052	3.66981	2.9565	1.91335	2.84655	1152.97	0.00779333	0.19272	178	142	0.798159	6.03333	6.35106	4.27426	5.55288	1236.31	0.06012	0.07472	176.8	139.2	0.78929	7.47591	3.78095	4.38746	5.21477	1225.04	0.062792	0.065832											159.667	178	176.8		155	142	139.2		0.971052
JUD JEQ 06	224.333	183	0.816136	2.1066	1.63934	3.54101	2.42899	1564.55	0.0690267	0.11254	221.25	165.5	0.749249	8.26328	6.62819	4.69906	6.53018	1519.18	0.0931025	0.0428125																					224.333	221.25			183	165.5			0.816136
JUD JEQ 08	235	178	0.757583	2.21113	2.44882	2.58346	2.41447	1617.12	0.09519	0.05555	232	177.75	0.766618	3.16744	2.02193	3.14655	2.77864	1599.7	0.0905975	0.0640425	207.8	163.2	0.785288	2.39168	4.05061	2.85352	3.0986	1439.19	0.074482	0.075522	214.9	176.2	0.819657	5.49474	6.34131	1.81484	4.5503	1500.19	0.064629	0.111881	235	232	207.8	214.9	178	177.75	163.2	176.2	0.757583
JUD JEQ 09	232.333	177.667	0.764726	1.79196	1.62481	0.449927	1.2889	1601.46	0.0912933	0.0625933	228.75	178.25	0.779966	3.46754	1.47543	3.92458	2.95585	1582.05	0.084335	0.07675	224	175	0.782915	5.90569	2.52336	4.96171	4.46359	1549.92	0.08183	0.07721	238.9	197.6	0.827477	5.66578	6.33973	4.0794	5.36164	1670.47	0.068971	0.132211	232.333	228.75	224	238.9	177.667	178.25	175	197.6	0.764726
JUD JEQ 10	227.667	188.667	0.828666	0.670948	1.61928	1.02449	1.10491	1592.5	0.06513	0.127623	226.5	185.75	0.81993	1.1681	3.4155	2.29249	2.29203	1581.23	0.0680525	0.118098	227	184.6	0.813149	1.12313	3.28619	2.73578	2.3817	1582.24	0.070808	0.11126	229.1	184.9	0.807111	3.13038	3.66323	2.20015	2.99792	1594.63	0.073814	0.105884	227.667	226.5	227	229.1	188.667	185.75	184.6	184.9	0.828666
JUD JEQ 11	195.333	180	0.921685	3.84243	3.0932	0.866105	2.60058	1395.2	0.0256067	0.19198	214.5	182.5	0.85134	4.41457	3.53697	3.13975	3.6971	1507.95	0.05344	0.14183	171.4	146.2	0.852469	5.57474	7.06537	2.09001	4.91004	1205.55	0.042084	0.115016	214	183.9	0.860538	6.62681	5.70574	4.59054	5.64103	1507.35	0.050267	0.149805	195.333	214.5	171.4	214	180	182.5	146.2	183.9	0.921685
JUD JEQ 12	216	171.667	0.794822	1.85185	1.77964	1.52369	1.71839	1499.21	0.0740367	0.0877233	219.75	174.25	0.792912	1.54877	2.16638	1.05299	1.58938	1524.61	0.075985	0.08744	218.2	173.6	0.79565	2.08512	2.06089	1.19085	1.77895	1514.78	0.074482	0.089458	218.6	175.1	0.800589	3.14874	5.93171	3.48011	4.18685	1519.44	0.072645	0.094999	216	219.75	218.2	218.6	171.667	174.25	173.6	175.1	0.794822
JUD JEQ 13	214.667	162	0.755098	3.1709	0.617284	2.77939	2.18919	1476.25	0.0879533	0.04802	195.5	149	0.761936	2.78604	4.13719	1.41131	2.77818	1346.77	0.077655	0.050395	193.8	149	0.768907	3.12593	3.58291	2.3615	3.02345	1337.13	0.074816	0.055852	197.7	152.6	0.771549	4.23902	6.06293	2.91013	4.40402	1364.99	0.075317	0.059713	214.667	195.5	193.8	197.7	162	149	149	152.6	0.755098
JUD JEQ 14	225.667	164.333	0.728277	2.44058	1.95612	0.726134	1.70761	1542.39	0.102427	0.0233267	191	142.5	0.746342	3.08264	2.59428	2.58019	2.75237	1310.88	0.080995	0.035265	182.8	136.2	0.746703	7.42452	4.2305	4.09479	5.24994	1254.31	0.077822	0.032922	195.7	145.2	0.742987	8.01469	6.93889	3.98499	6.31286	1341.86	0.084335	0.032463	225.667	191	182.8	195.7	164.333	142.5	136.2	145.2	0.728277
JUD JEQ 15	256.333	215.333	0.840061	0.812093	3.72483	3.6636	2.73351	1797.65	0.06847	0.156937	264.75	229.5	0.867093	6.63873	6.38905	2.21145	5.07974	1867.98	0.0588675	0.194377	263.2	225	0.854764	5.93119	7.20082	3.76525	5.63242	1852.01	0.063794	0.178878	249.8	197.4	0.790854	8.85101	8.60434	3.79042	7.08192	1732.01	0.087508	0.096312	256.333	264.75	263.2	249.8	215.333	229.5	225	197.4	0.840061
JUD JEQ 17	237	192.333	0.811642	1.11635	0.794207	1.84095	1.2505	1651.3	0.0745933	0.114347	230.75	191	0.827822	0.960934	1.95898	2.39999	1.7733	1613.71	0.0663825	0.128343	228.4	189.8	0.831207	2.44949	2.21662	2.26147	2.30919	1598.46	0.064462	0.130426	232.8	194.1	0.833859	3.02929	3.24434	1.95278	2.74214	1630.28	0.064629	0.135867	237	230.75	228.4	232.8	192.333	191	189.8	194.1	0.811642
JUD JEQ 20	254.333	203	0.798216	0.818479	0.492611	1.22784	0.846311	1766.66	0.0857267	0.10724	251.75	200.75	0.797433	2.1605	2.27819	1.02258	1.82042	1748.41	0.08517	0.105295	253.8	201.6	0.794435	2.5897	2.17916	1.22566	1.99817	1761.4	0.087174	0.102582	252.5	199.7	0.79085	2.92968	3.47773	1.54594	2.65112	1751	0.088176	0.09811	254.333	251.75	253.8	252.5	203	200.75	201.6	199.7	0.798216
LPP JUD 01	203.333	178.667	0.879084	3.62514	1.79919	1.86103	2.42845	1438.48	0.0411933	0.160233	205	179.25	0.874789	3.35606	1.60239	1.81543	2.25796	1448.86	0.0430025	0.157538	202.2	173	0.855455	2.64947	4.34488	2.83312	3.27582	1423.02	0.048764	0.138088	200.5	173.6	0.86596	4.49339	5.55974	3.53931	4.53081	1414.33	0.044923	0.146275	203.333	205	202.2	200.5	178.667	179.25	173	173.6	0.879084
LPP JUD 03	266	211.333	0.794615	3.92493	3.55152	1.50563	2.99403	1846.14	0.0912933	0.107707	261.75	205.25	0.783712	4.5991	6.63722	3.04875	4.76169	1812.33	0.094355	0.09367	260	204.8	0.787444	4.2829	5.78155	2.83342	4.29929	1801.68	0.092184	0.09724											266	261.75	260		211.333	205.25	204.8		0.794615
LPP JUD 04	257.667	199.333	0.773631	0.807891	0.289641	0.529968	0.5425	1779.73	0.0974167	0.0798567	255.75	197.75	0.773223	1.63959	1.61899	0.445609	1.23473	1766.34	0.09686	0.078805	253.6	196.4	0.774497	2.37577	2.08696	0.532599	1.66511	1751.98	0.095524	0.079564	252.8	196	0.77526	3.33469	3.9447	1.70744	2.99561	1746.81	0.094856	0.080312	257.667	255.75	253.6	252.8	199.333	197.75	196.4	196	0.773631
LPP JUD 05	352	338.5	0.961651	0.401765	0.208894	0.192872	0.267844	2536.72	0.022545	0.410255	352	338.5	0.961651	0.401765	0.208894	0.192872	0.267844	2536.72	0.022545	0.410255	352	338.5	0.961651	0.401765	0.208894	0.192872	0.267844	2536.72	0.022545	0.410255	350.75	333.5	0.95098	1.14929	2.35467	2.93964	2.14786	2521.67	0.0288075	0.391517	352	352	352	350.75	338.5	338.5	338.5	333.5	0.961651
LPP JUD 07	231	229.5	0.993478	0.612214	1.54054	0.928368	1.02704	1676.45	0.002505	0.302715	228	217.333	0.953184	0.438596	2.36117	2.082	1.62726	1640.04	0.0178133	0.256987	223.5	220	0.984649	2.84741	0.642824	2.20479	1.89834	1618.75	0.005845	0.283565	221.5	217.667	0.982714	2.15099	2.35456	1.20563	1.90373	1603.69	0.00640167	0.279368	231	228	223.5	221.5	229.5	217.333	220	217.667	0.993478
LPP JUD 08	200.667	175	0.872065	0.287716	3.47586	3.31792	2.3605	1417.5	0.0428633	0.15211	200	174	0.869958	0.707107	3.07708	2.7585	2.1809	1412.13	0.04342	0.1497	197.8	174.4	0.882209	2.56295	2.70773	3.89782	3.05617	1400.28	0.039078	0.158582											200.667	200	197.8		175	174	174.4		0.872065
NAD FLU 01	216.333	180.333	0.833737	0.962249	1.78256	2.7547	1.83317	1514.91	0.06012	0.126087	212.25	174.25	0.820999	2.88835	2.86465	0.969908	2.24097	1482.04	0.06346	0.111515	204.6	169.8	0.82989	1.44989	3.36772	2.93255	2.58339	1431.54	0.058116	0.115824	209.6	175.7	0.838164	2.86436	4.39268	2.93798	3.39834	1469.32	0.056613	0.126619	216.333	212.25	204.6	209.6	180.333	174.25	169.8	175.7	0.833737
NAD FLU 02	179.333	149.333	0.833146	2.80663	0.386618	2.79305	1.99543	1255.56	0.0501	0.103807	178.5	148.75	0.833666	2.48443	0.84592	2.28251	1.87095	1249.9	0.0496825	0.103828	180.2	150.6	0.835917	2.99872	2.84054	2.06127	2.63351	1262.49	0.049432	0.106788	183.5	154.2	0.84065	3.89814	4.33203	3.52554	3.91857	1286.95	0.048931	0.112575	179.333	178.5	180.2	183.5	149.333	148.75	150.6	154.2	0.833146
NAD FLU 03	180.333	155.667	0.863238	1.15434	0.98128	0.625056	0.920226	1271.32	0.0411933	0.129413	181	156.25	0.863276	1.19351	1.09301	0.510407	0.932307	1276.03	0.0413325	0.129927	183	158.2	0.864443	2.64901	2.91046	0.534755	2.03141	1290.49	0.041416	0.13238	180	152.375	0.846335	3.70899	6.20556	4.41581	4.77679	1264.19	0.0461337	0.115506	180.333	181	183	180	155.667	156.25	158.2	152.375	0.863238
NAD FLU 04	183.333	126.667	0.690994	2.06506	1.20594	0.926712	1.39924	1242.16	0.0946333	-0.0121667	181.75	126	0.693387	2.43483	1.449	1.0222	1.63534	1232.11	0.0931025	-0.0101175	180.6	126	0.697891	2.55548	1.25487	1.69012	1.83349	1225.58	0.091182	-0.006426	183	130.1	0.710914	2.67704	4.53215	3.57608	3.59509	1245.73	0.088343	0.004525	183.333	181.75	180.6	183	126.667	126	126	130.1	0.690994
NAD FLU 05	196.667	147.333	0.749107	0.587136	2.38363	1.86724	1.61267	1350.74	0.0823867	0.0390667	193	150.75	0.781186	2.53833	2.25766	1.39641	2.06413	1335.37	0.0705575	0.0663825	197	146.8	0.745453	2.09295	1.76324	2.81929	2.22516	1351.78	0.083834	0.03557	201	158.2	0.78708	5.54998	5.83767	1.8741	4.42058	1392.64	0.071476	0.0746	196.667	193	197	201	147.333	150.75	146.8	158.2	0.749107
NAD FLU 06	209.333	161.333	0.770722	0.275804	1.55988	1.78756	1.20775	1444.92	0.08016	0.0621067	215.5	165	0.765662	1.22773	1.91653	1.47489	1.53972	1485.76	0.084335	0.058995	209	159.8	0.76476	1.88373	0.81592	1.59677	1.43214	1440.59	0.082164	0.0562	208.1	159.4	0.766046	2.28164	2.29458	1.42273	1.99965	1434.84	0.081329	0.057269	209.333	215.5	209	208.1	161.333	165	159.8	159.4	0.770722
NAD FLU 07	191.333	141	0.736894	2.17596	2.55713	0.390426	1.70784	1310.39	0.0840567	0.02737	195	141.25	0.724194	2.25486	3.67301	1.54743	2.49177	1331.59	0.0897625	0.0167375	194.2	140.6	0.723857	2.16639	3.35867	1.34475	2.28994	1326.02	0.089512	0.016348	196.4	143.6	0.730976	3.98177	4.96989	1.72478	3.55881	1343.28	0.088176	0.022936	191.333	195	194.2	196.4	141	141.25	140.6	143.6	0.736894
NAD FLU 08	214.667	170.667	0.79506	0.71158	0.338291	0.847076	0.632316	1490.05	0.07348	0.0874533	213.75	170	0.795347	1.03736	0.83189	0.695142	0.854797	1483.79	0.0730625	0.0873625	213.2	169	0.792676	1.06958	1.50859	0.965783	1.18132	1479.07	0.073814	0.084578	211.6	166.7	0.787818	1.86658	2.17304	1.23618	1.7586	1466.33	0.074983	0.079249	214.667	213.75	213.2	211.6	170.667	170	169	166.7	0.79506
NAD FLU 09	210.333	179	0.851024	1.37246	2.90288	2.49549	2.25694	1478.73	0.0523267	0.13928	208.333	183.333	0.881142	4.61233	2.20443	4.7623	3.85969	1474.28	0.04175	0.165417	194.2	164	0.844423	1.79858	5.33319	4.80504	3.97894	1363.29	0.050434	0.122818	198.3	169.4	0.854072	3.5264	6.40767	4.88981	4.94129	1395.15	0.048263	0.134227	210.333	208.333	194.2	198.3	179	183.333	164	169.4	0.851024
NAD FLU 10	208.333	159.333	0.764766	1.46642	1.9174	0.453162	1.27899	1436.06	0.08183	0.0562167	205.25	160.5	0.782758	3.24096	2.12813	4.61131	3.3268	1420.42	0.0747325	0.0714225	202.8	162.8	0.803279	2.73213	3.64432	4.6403	3.67225	1410.18	0.0668	0.089752											208.333	205.25	202.8		159.333	160.5	162.8		0.764766
POLO FLU 01	208.667	189	0.906034	2.80805	1.83286	2.1791	2.27334	1485.2	0.0328433	0.19013	193.5	165	0.852409	2.61821	4.58902	2.26129	3.15617	1360.91	0.047595	0.129615	192	163.2	0.849669	2.8764	4.71455	2.09278	3.22791	1349.53	0.048096	0.12624	198.3	170.3	0.858163	7.72526	9.01669	1.99984	6.24726	1396.59	0.04676	0.138322	208.667	193.5	192	198.3	189	165	163.2	170.3	0.906034
POLO FLU 02	273.333	194.333	0.711111	4.94015	4.78126	1.94472	3.88871	1860.68	0.13193	0.00681667	264	208	0.788495	7.18699	5.94031	2.2176	5.11497	1829.48	0.09352	0.09896	266.2	211.6	0.79516	6.44337	6.32812	2.67193	5.14781	1847.7	0.091182	0.108278	286.3	205.6	0.718916	7.54728	7.07513	4.33225	6.31822	1952.21	0.134769	0.016457	273.333	264	266.2	286.3	194.333	208	211.6	205.6	0.711111
POLO FLU 03	303.667	225	0.741509	4.19572	1.5396	2.7276	2.82097	2081.66	0.131373	0.04898	306.25	230.5	0.752788	3.79277	4.92747	3.71369	4.14464	2105.08	0.126502	0.0657125	315.4	238.4	0.75564	7.22864	8.48104	3.31326	6.34098	2169.59	0.12859	0.072286											303.667	306.25	315.4		225	230.5	238.4		0.741509
POLO FLU 04	211.333	190.333	0.900661	2.60611	2.42669	0.288898	1.7739	1502.46	0.03507	0.187637	208.5	187.5	0.899246	3.46963	3.63032	0.393558	2.49784	1481.87	0.03507	0.18384	219	198.6	0.906981	3.7376	3.84463	2.14186	3.24137	1559.13	0.034068	0.20064	214.8	197.5	0.919622	3.87523	4.62983	3.20659	3.90388	1533.54	0.028891	0.209117	211.333	208.5	219	214.8	190.333	187.5	198.6	197.5	0.900661
POLO FLU 05	245	186.667	0.761854	1.47165	2.53169	1.48231	1.82855	1687.68	0.0974167	0.0628833	241.75	186.75	0.77278	2.99004	2.06812	2.25138	2.43651	1669.37	0.09185	0.073695	241.6	186	0.770092	2.59477	2.01164	2.10658	2.23767	1667.32	0.092852	0.070764	246.8	188.4	0.76382	3.34016	2.63855	2.92959	2.96943	1700.65	0.097528	0.064992	245	241.75	241.6	246.8	186.667	186.75	186	188.4	0.761854
POLO FLU 06	256	189	0.738304	0.390625	0.916429	1.26788	0.858312	1753.82	0.11189	0.03819	249.25	197	0.79035	0.889611	1.94401	1.49689	1.44351	1728.25	0.0872575	0.0962575	251.2	199.2	0.792898	1.89668	2.97839	1.47851	2.11786	1742.82	0.08684	0.100008	261	197.1	0.754959	2.91792	5.20958	3.43165	3.85305	1795.09	0.106713	0.058995	256	249.25	251.2	261	189	197	199.2	197.1	0.738304
POLO FLU 07	249	208	0.835464	2.23605	1.272	1.00993	1.50599	1744.35	0.06847	0.14711	238.75	205.5	0.861023	2.76514	1.28747	1.72207	1.92489	1682.2	0.0555275	0.168637	238	207.6	0.872648	2.50344	2.51683	3.32246	2.78091	1681.29	0.050768	0.1806	247.3	213	0.86193	5.76623	4.99803	2.8721	4.54546	1742.67	0.057281	0.175317	249	238.75	238	247.3	208	205.5	207.6	213	0.835464
POLO FLU 08	262.5	228	0.868633	2.96311	2.48108	0.482215	1.97547	1852.82	0.057615	0.194775	263.5	256.5	0.973816	2.41517	0.827025	3.24187	2.16135	1903.89	0.01169	0.32124	241.5	205	0.849377	4.84667	5.34363	4.49076	4.89369	1697.01	0.060955	0.157535	248.111	212.333	0.855581	7.97338	9.19574	3.70811	6.95908	1746.21	0.0597489	0.16968	262.5	263.5	241.5	248.111	228	256.5	205	212.333	0.868633
POLO FLU 09	256.333	224	0.874115	3.78903	2.67857	1.26802	2.57854	1811.45	0.0539967	0.19637	253.75	219	0.862903	3.72999	5.08472	2.80226	3.87232	1788.83	0.0580325	0.181912	209.6	162	0.773773	7.74166	7.29075	4.48585	6.50609	1447.5	0.079492	0.064284											256.333	253.75	209.6		224	219	162		0.874115
POLO FLU 10	186	154.333	0.829842	1.93847	1.97951	1.89063	1.9362	1301.35	0.0528833	0.105157	187.5	154.25	0.822902	2.24169	1.62075	2.29524	2.05256	1309.73	0.0555275	0.0999625	169	139	0.822582	3.99134	4.06968	1.83698	3.29933	1180.46	0.0501	0.08996	173.7	146.3	0.84206	4.87785	6.86596	4.34444	5.36275	1218.76	0.045758	0.108088	186	187.5	169	173.7	154.333	154.25	139	146.3	0.829842
POLO FLU 11	264.667	220.667	0.833821	0.577151	1.71568	2.25336	1.5154	1853.44	0.07348	0.154453	264.25	219	0.828788	0.567644	2.07583	2.21395	1.61914	1848.42	0.0755675	0.148208	265.4	221.6	0.834882	1.08552	3.1685	2.50737	2.2538	1859.08	0.073146	0.156346	264	218.7	0.828936	2.69623	1.90428	3.25512	2.61854	1846.52	0.075651	0.147645	264.667	264.25	265.4	264	220.667	219	221.6	218.7	0.833821
POLO FLU 12	246.667	206.667	0.837837	0.234061	1.95554	1.93341	1.37434	1728.99	0.0668	0.148533	231.5	187	0.807763	2.94033	3.41018	1.62705	2.65919	1611.6	0.074315	0.107735	242.4	205	0.846059	3.35911	2.36472	2.07512	2.59965	1702.12	0.062458	0.154646	233.1	191.6	0.821969	4.94313	5.87505	3.14489	4.65436	1628	0.069305	0.123529	246.667	231.5	242.4	233.1	206.667	187	205	191.6	0.837837
TJC NAD 02	155	133.667	0.862213	1.70694	3.3735	1.78678	2.28907	1092.51	0.0356267	0.110633	155	123.5	0.796566	3.41387	5.35067	3.22792	3.99749	1076.32	0.052605	0.064375	155.2	122.8	0.791099	2.96672	4.8314	3.21105	3.66972	1076.34	0.054108	0.060548											155	155	155.2		133.667	123.5	122.8		0.862213
TJC NAD 03	172	148.667	0.864826	2.09625	2.16225	4.1103	2.7896	1212.88	0.0389667	0.124313	174.25	150	0.861327	3.08604	2.49444	3.46626	3.01558	1227.77	0.0404975	0.123158	169.8	146	0.860114	6.47017	6.51586	3.02259	5.33621	1196.15	0.039746	0.119242											172	174.25	169.8		148.667	150	146		0.864826
TJC NAD 04	191.667	170.667	0.890744	2.35265	1.88353	2.91449	2.38356	1359.53	0.03507	0.161283	211.25	187	0.885393	1.04964	3.97788	4.53354	3.18702	1496.68	0.0404975	0.172737	184	168.6	0.91633	3.90019	4.68152	2.74801	3.77657	1312.73	0.025718	0.17649	185.6	166.4	0.896586	3.70859	5.03757	3.57938	4.10851	1318.3	0.032064	0.161344	191.667	211.25	184	185.6	170.667	187	168.6	166.4	0.890744
TJC NAD 09	188	146.333	0.77836	1.59574	1.71978	0.225418	1.18031	1299.96	0.0695833	0.0623367	187	146.75	0.784857	1.69106	1.51097	1.66563	1.62256	1294.95	0.0672175	0.0674425	173.4	141.2	0.814706	3.49844	2.62135	2.66017	2.92666	1208.93	0.053774	0.085846											188	187	173.4		146.333	146.75	141.2		0.77836
TJC NAD 10	186	149.333	0.802814	1.07527	2.04579	1.01516	1.37874	1293.39	0.0612333	0.0824067	185.25	147.75	0.797465	1.19695	2.72834	1.57967	1.83499	1286.61	0.062625	0.07761	185.6	146.6	0.789844	1.11727	2.95764	2.56188	2.21226	1286.77	0.06513	0.071254	181.7	151.7	0.835069	2.36433	4.01635	3.86546	3.41538	1272.76	0.0501	0.106978	186	185.25	185.6	181.7	149.333	147.75	146.6	151.7	0.802814
TJC NAD 12	134.333	126.667	0.943088	1.71916	0.455803	1.5295	1.23482	964.081	0.0128033	0.145123	137	128.75	0.940074	4.12909	3.25689	1.40733	2.9311	982.533	0.0137775	0.146042	136.6	127.4	0.9328	3.64565	3.70666	2.1329	3.16174	978.113	0.015364	0.141184	139.9	130.2	0.930708	4.73483	5.31874	2.63288	4.22881	1001.3	0.016199	0.143331	134.333	137	136.6	139.9	126.667	128.75	127.4	130.2	0.943088
TJC NAD 13	166.333	133.667	0.804056	2.96566	1.14279	3.05773	2.38873	1156.83	0.0545533	0.0742533	165	131.5	0.797142	2.92755	3.42909	3.05802	3.13822	1145.81	0.055945	0.068675	159.4	118.8	0.745187	3.77977	4.50946	1.64576	3.31166	1093.81	0.067802	0.028866	162.2	121.7	0.749586	7.18865	9.40909	3.6598	6.75251	1114.32	0.067635	0.033073	166.333	165	159.4	162.2	133.667	131.5	118.8	121.7	0.804056
TJC NAD 14	153	127	0.830082	3.26797	3.4322	1.3652	2.68846	1070.55	0.04342	0.08672	162.75	133.5	0.820126	4.02524	4.6779	0.916048	3.2064	1136.23	0.0488475	0.0849975	161.2	132.2	0.819972	4.12426	4.6445	0.794585	3.18778	1125.36	0.04843	0.084058	160.5	132.7	0.826725	6.09227	6.52184	1.96649	4.8602	1122.19	0.046426	0.08858	153	162.75	161.2	160.5	127	133.5	132.2	132.7	0.830082
TJC NAD 15	208.667	165.667	0.793922	2.364	2.43951	0.252805	1.68544	1448.04	0.07181	0.0839633	211	165.25	0.783515	2.92152	2.05956	2.66471	2.5486	1460.62	0.0764025	0.0745775	233.6	188.8	0.809075	6.32491	5.20848	3.61414	5.04918	1626.38	0.074816	0.109184	226.2	178.5	0.78938	7.68491	7.68708	2.61979	5.99726	1567.98	0.079659	0.086073	208.667	211	233.6	226.2	165.667	165.25	188.8	178.5	0.793922
TJC NAD 16	207.333	164.333	0.792598	1.00402	1.26673	0.6006	0.957118	1438.35	0.07181	0.0821767	206.75	163.25	0.789571	0.997123	1.68685	0.911294	1.19842	1433.31	0.072645	0.07912	208	164.4	0.790342	1.59453	2.13329	0.818078	1.5153	1442.24	0.072812	0.08034	203.8	160.9	0.789516	5.54559	5.54692	0.871453	3.98799	1412.83	0.071643	0.077897	207.333	206.75	208	203.8	164.333	163.25	164.4	160.9	0.792598
TJC NAT 07	174.333	162	0.929182	0.87621	2.82875	2.20061	1.96852	1247.36	0.0205967	0.17749	168	160.25	0.954177	3.91834	3.11492	1.68724	2.90683	1208.63	0.0129425	0.189857	169.2	159	0.940353	3.72387	3.23762	3.60609	3.52253	1213.45	0.017034	0.180318	177.667	167.333	0.942161	4.75934	4.87336	2.98903	4.20724	1274.77	0.0172567	0.191057	174.333	168	169.2	177.667	162	160.25	159	167.333	0.929182
TJC NAT 08	193	142.333	0.738076	3.62694	1.0732	3.50139	2.73385	1321.97	0.0846133	0.0280867	194.25	145.25	0.748001	3.21149	4.10683	3.87307	3.73046	1333.71	0.08183	0.037345	191.4	142.2	0.742846	4.36502	6.01667	3.71697	4.69955	1312.68	0.082164	0.032616	180.8	138.3	0.766411	9.22492	7.94313	4.17486	7.1143	1246.31	0.070975	0.048897	193	194.25	191.4	180.8	142.333	145.25	142.2	138.3	0.738076
TJC NAT 10	173.333	143.333	0.826677	1.45189	4.53935	3.09089	3.02738	1211.95	0.0501	0.0957667	170.75	140.5	0.822462	3.25638	5.52844	2.73592	3.84025	1192.78	0.0505175	0.0911675	162.8	130.8	0.803594	8.2227	7.93414	0.526964	5.56127	1132.21	0.05344	0.072552											173.333	170.75	162.8		143.333	140.5	130.8		0.826677
TJC NAT 12	252.667	202.667	0.80174	3.90466	5.71886	1.77909	3.80087	1756.67	0.0835	0.111073	238	187.5	0.787618	6.32582	6.93333	1.50542	4.92153	1649.28	0.084335	0.089145	246	193	0.785081	9.56797	8.67005	1.75448	6.66417	1703.44	0.08851	0.08849	250.3	197.8	0.789946	9.20739	9.79972	1.94653	6.98455	1735.49	0.087675	0.096527	252.667	238	246	250.3	202.667	187.5	193	197.8	0.80174
TJC NAT 24	152	115.333	0.758668	3.41852	4.00474	0.598581	2.67395	1046.29	0.0612333	0.0368467	153.25	113.75	0.742568	3.21333	4.32917	4.36502	3.96917	1050.86	0.065965	0.02563	151.2	111	0.733915	4.14087	6.74173	4.64546	5.17602	1034.85	0.067134	0.019698	160.8	122	0.758995	8.95849	9.33771	4.30362	7.53327	1106.85	0.064796	0.038932	152	153.25	151.2	160.8	115.333	113.75	111	122	0.758668
TJC NAT 27	173.667	136.667	0.787289	3.47085	2.2354	2.4543	2.72018	1203.23	0.06179	0.0643633	185.5	143.75	0.776129	8.35724	6.02118	3.0043	5.79424	1281.66	0.0697225	0.0586075	180.2	140.8	0.782808	8.34625	5.55614	3.20846	5.70362	1246.89	0.065798	0.062198											173.667	185.5	180.2		136.667	143.75	140.8		0.787289
TJC NAT 28	166.333	132.333	0.795254	1.9326	5.36116	3.47585	3.58987	1154.71	0.05678	0.0681867	142	107.25	0.755998	6.32497	4.77713	2.82594	4.64268	976.666	0.0580325	0.0321675	144.8	109.8	0.758645	6.89571	6.58011	2.56051	5.34544	996.618	0.05845	0.034782	142.8	109.6	0.768054	7.86617	7.3018	2.45932	5.87577	984.949	0.055444	0.040292	166.333	142	144.8	142.8	132.333	107.25	109.8	109.6	0.795254
TJC NAT 29	211.333	171	0.809313	0.985015	2.10851	3.10523	2.06625	1471.67	0.0673567	0.09967	214.5	172	0.802297	3.05708	2.0692	3.09838	2.74155	1491.23	0.070975	0.094055	213.4	171.2	0.802604	2.90005	2.0816	2.68361	2.55509	1483.71	0.070474	0.093946	211.2	168.2	0.796646	2.9085	3.55395	3.32192	3.26146	1466.45	0.07181	0.087358	211.333	214.5	213.4	211.2	171	172	171.2	168.2	0.809313
TJC NAT 30	192.333	150.333	0.781721	1.08232	1.92023	2.46036	1.82097	1330.93	0.07014	0.0666267	189.75	149.75	0.789531	2.12444	1.37666	2.93859	2.14656	1315.34	0.0668	0.072265	190.6	150.2	0.788326	2.08548	1.36444	2.57161	2.00718	1320.88	0.067468	0.071584	188.1	151.3	0.805755	6.39655	4.89719	4.38258	5.22544	1308.44	0.061456	0.084614	192.333	189.75	190.6	188.1	150.333	149.75	150.2	151.3	0.781721
TJC NAT 31	193.333	153.667	0.795384	3.81265	1.35466	2.86429	2.6772	1341.91	0.0662433	0.0785833	192	152	0.792017	3.42854	2.46162	2.49782	2.79599	1331.69	0.0668	0.07528	202	164.4	0.813209	3.18913	7.39495	4.93452	5.17287	1408.19	0.062792	0.0996	196.1	158.7	0.808573	5.43116	7.91519	3.56383	5.63673	1365.63	0.062458	0.092604	193.333	192	202	196.1	153.667	152	164.4	158.7	0.795384
TJC NAT 32	183.333	149.333	0.815007	3.00413	0.386618	2.84856	2.07977	1278.26	0.05678	0.0909667	180.5	148.5	0.823465	4.00785	1.16636	3.08519	2.75314	1260.85	0.05344	0.09627	182.4	151	0.828246	4.15004	3.83306	2.95338	3.64549	1275.62	0.052438	0.101546	179.4	147.6	0.82256	5.69181	6.86629	3.40786	5.32199	1253.18	0.053106	0.095706	183.333	180.5	182.4	179.4	149.333	148.5	151	147.6	0.815007
TJC NAT 33	237.333	191.667	0.807531	2.07846	2.87352	1.41291	2.12163	1652.13	0.0762633	0.110243	237.75	187.5	0.789057	3.73649	2.40493	2.38944	2.84362	1647.86	0.0839175	0.0899475	235	183.6	0.781453	3.9691	3.70611	1.97832	3.21784	1626.04	0.085838	0.08103	234.8	185.1	0.788165	3.43543	4.80825	2.67922	3.64097	1627.3	0.082999	0.088497	237.333	237.75	235	234.8	191.667	187.5	183.6	185.1	0.807531
TJC NAT 34	218.333	163	0.746649	4.40108	4.02297	0.393934	2.93933	1498.65	0.0924067	0.0408	216.75	163	0.752204	3.90343	3.28474	1.51102	2.89973	1489.67	0.0897625	0.0458825	221.4	166.2	0.75093	5.74529	5.13022	1.3646	4.08004	1521.15	0.092184	0.045516	228.3	176	0.770404	6.51998	8.37198	3.36093	6.0843	1575.92	0.087341	0.067957	218.333	216.75	221.4	228.3	163	163	166.2	176	0.746649
[truncated: 19 more columns]

## Sheet: Filtering Methods
	Low Filter											Medium Filter											High Filter											VO2			VCO2			RQ			RMR			FATOx_Frayn			CHOOx_Frayn
Name	Number of valid Rows	VO2	VCO2	RQ	CV_VO2	CV_VCO2	CV_RQ	Mean_CVs	EE_Weir	FATOx_Frayn	CHOOx_Frayn	Number of valid Rows	VO2	VCO2	RQ	CV_VO2	CV_VCO2	CV_RQ	Mean_CVs	EE_Weir	FATOx_Frayn	CHOOx_Frayn	Number of valid Rows	VO2	VCO2	RQ	CV_VO2	CV_VCO2	CV_RQ	Mean_CVs	EE_Weir	FATOx_Frayn	CHOOx_Frayn	Low Filter	Medium Filter	High Filter	Low Filter	Medium Filter	High Filter	Low Filter	Medium Filter	High Filter	Low Filter	Medium Filter	High Filter	Low Filter	Medium Filter	High Filter	Low Filter
		mL/min	mL/min	---	%	%	%	%	Kcal/day	g/min	g/min		mL/min	mL/min	---	%	%	%	%	Kcal/day	g/min	g/min		mL/min	mL/min	---	%	%	%	%	Kcal/day	g/min	g/min
JUD JEQ 01	21	213.667	167.19	0.786891	7.46095	5.24036	9.33954	7.34695	1478.84	0.0776152	0.0748467	18	214.778	168.333	0.785545	4.41576	5.23074	7.4447	5.69707	1486.97	0.0775622	0.07648	16	214.688	168.75	0.787824	3.77156	5.22244	7.78734	5.59378	1487.12	0.0767156	0.0786656	213.667	214.778	214.688	167.19	168.333	168.75	0.786891	0.785545	0.787824	1478.84	1486.97	1487.12	0.0776152	0.0775622	0.0767156	0.0748467
JUD JEQ 03	19	171.158	139.316	0.817161	6.52132	6.79719	9.13436	7.48429	1193.21	0.0531763	0.08447	17	173.941	139.706	0.80483	4.52441	7.09392	8.51458	6.71097	1209.62	0.0571729	0.0773106	13	172.769	138.077	0.801315	3.70733	7.2632	9.76161	6.91071	1200.38	0.0579362	0.0736608	171.158	173.941	172.769	139.316	139.706	138.077	0.817161	0.80483	0.801315	1193.21	1209.62	1200.38	0.0531763	0.0571729	0.0579362	0.08447
JUD JEQ 04	25	265.76	215.68	0.814569	7.37616	4.93542	6.8678	6.39313	1851.7	0.0836336	0.128254	22	264.864	214.182	0.810844	5.80393	4.20484	6.4458	5.48486	1844.23	0.0846386	0.124315	15	262.933	214.467	0.816145	2.75184	2.95878	3.7284	3.14634	1833.73	0.0809393	0.131807	265.76	264.864	262.933	215.68	214.182	214.467	0.814569	0.810844	0.816145	1851.7	1844.23	1833.73	0.0836336	0.0846386	0.0809393	0.128254
JUD JEQ 05	24	172.125	145.25	0.847465	6.96812	6.66027	9.17636	7.60158	1208.15	0.0448812	0.108366	23	172.913	145.478	0.844785	6.71481	6.75369	9.27731	7.58194	1212.98	0.0458161	0.106875	14	175.929	147.429	0.840624	4.20935	6.37249	9.57209	6.71798	1233.2	0.047595	0.106069	172.125	172.913	175.929	145.25	145.478	147.429	0.847465	0.844785	0.840624	1208.15	1212.98	1233.2	0.0448812	0.0458161	0.047595	0.108366
JUD JEQ 06	22	225.182	177.727	0.791623	8.16054	7.57913	7.49358	7.74442	1560.97	0.0792491	0.0858255	17	229.471	181.118	0.790366	5.74659	5.99726	5.63062	5.79149	1590.71	0.0807494	0.0874847	9	227.444	183.556	0.807212	2.6754	4.63164	4.34901	3.88535	1583.09	0.0732944	0.105081	225.182	229.471	227.444	177.727	181.118	183.556	0.791623	0.790366	0.807212	1560.97	1590.71	1583.09	0.0792491	0.0807494	0.0732944	0.0858255
JUD JEQ 08	24	222.5	178.458	0.801926	7.68343	9.90195	5.53017	7.70519	1546.92	0.0735496	0.0977604	18	221.444	176.167	0.796465	5.47889	4.65757	4.06869	4.73505	1537.28	0.0756139	0.0907217	9	225.667	180.556	0.800301	2.50673	3.97567	3.86553	3.44931	1568.23	0.0753356	0.0971378	222.5	221.444	225.667	178.458	176.167	180.556	0.801926	0.796465	0.800301	1546.92	1537.28	1568.23	0.0735496	0.0756139	0.0753356	0.0977604
JUD JEQ 09	25	234.56	191.12	0.815343	6.57719	7.50571	5.09698	6.3933	1635.52	0.0725448	0.116658	21	234.714	190	0.809441	4.65769	6.8865	4.90104	5.48174	1634.61	0.0746729	0.111067	13	236.846	191.846	0.809849	2.60183	6.42939	5.52346	4.85156	1649.65	0.07515	0.112624	234.56	234.714	236.846	191.12	190	191.846	0.815343	0.809441	0.809849	1635.52	1634.61	1649.65	0.0725448	0.0746729	0.07515	0.116658
JUD JEQ 10	25	224.96	181.72	0.808016	4.63294	5.31286	3.59766	4.51449	1566.07	0.0722108	0.104704	25	224.96	181.72	0.808016	4.63294	5.31286	3.59766	4.51449	1566.07	0.0722108	0.104704	16	225.062	181.625	0.807265	2.57281	4.33939	4.45811	3.7901	1566.5	0.0725406	0.103943	224.96	224.96	225.062	181.72	181.72	181.625	0.808016	0.808016	0.807265	1566.07	1566.07	1566.5	0.0722108	0.0722108	0.0725406	0.104704
JUD JEQ 11	20	198.2	170.95	0.862334	6.6364	8.65042	5.17026	6.81902	1397.05	0.0455075	0.1416	17	197.765	170.647	0.86268	4.9946	7.5329	5.24875	5.92542	1394.1	0.0452865	0.141619	11	196	169.455	0.864195	2.69009	7.66878	6.52055	5.62647	1382.19	0.0443309	0.141858	198.2	197.765	196	170.95	170.647	169.455	0.862334	0.86268	0.864195	1397.05	1394.1	1382.19	0.0455075	0.0452865	0.0443309	0.1416
JUD JEQ 12	23	219.348	184.435	0.840469	5.90687	9.71264	6.99894	7.53948	1538.55	0.0583048	0.135072	21	219.286	184	0.83881	5.13944	9.37874	7.3112	7.27646	1537.5	0.0589271	0.133293	13	220.769	180.692	0.818165	2.21252	6.27509	5.12358	4.53706	1540.65	0.0669285	0.113481	219.348	219.286	220.769	184.435	184	180.692	0.840469	0.83881	0.818165	1538.55	1537.5	1540.65	0.0583048	0.0589271	0.0669285	0.135072
JUD JEQ 13	23	204.913	160.304	0.78216	6.77155	8.57898	4.76939	6.70664	1418.2	0.0744965	0.0716139	20	205.7	161.55	0.785171	5.49127	7.85164	4.94823	6.09705	1424.65	0.0737305	0.0747555	11	208.455	162.364	0.778972	3.19196	4.82037	3.88669	3.96634	1441.57	0.0769718	0.0696155	204.913	205.7	208.455	160.304	161.55	162.364	0.78216	0.785171	0.778972	1418.2	1424.65	1441.57	0.0744965	0.0737305	0.0769718	0.0716139
JUD JEQ 14	22	196.773	148.864	0.756747	7.37276	8.06985	4.2061	6.54957	1353.78	0.0800082	0.0456891	17	194.706	148.647	0.763239	5.01171	7.13123	4.33741	5.49345	1341.7	0.0769182	0.0513382	8	194.375	146.125	0.752326	2.18163	4.20966	5.50341	3.9649	1335.81	0.0805775	0.040925	196.773	194.706	194.375	148.864	148.647	146.125	0.756747	0.763239	0.752326	1353.78	1341.7	1335.81	0.0800082	0.0769182	0.0805775	0.0456891
JUD JEQ 15	22	246.136	202.545	0.824351	8.49103	8.23292	5.7922	7.50539	1719.42	0.0727968	0.131484	16	245.938	202.312	0.82305	5.21445	7.03372	5.83031	6.02616	1717.92	0.0728537	0.131062	12	249.083	205.833	0.826444	3.43853	6.1865	5.31925	4.98143	1741.38	0.0722275	0.136984	246.136	245.938	249.083	202.545	202.312	205.833	0.824351	0.82305	0.826444	1719.42	1717.92	1741.38	0.0727968	0.0728537	0.0722275	0.131484
JUD JEQ 17	25	233.4	193.68	0.830072	4.04576	4.09466	2.54369	3.56137	1633.02	0.0663324	0.13203	25	233.4	193.68	0.830072	4.04576	4.09466	2.54369	3.56137	1633.02	0.0663324	0.13203	19	234.842	194.158	0.8268	2.18173	2.87925	2.13473	2.39857	1641.96	0.0679426	0.129575	233.4	233.4	234.842	193.68	193.68	194.158	0.830072	0.830072	0.8268	1633.02	1633.02	1641.96	0.0663324	0.0663324	0.0679426	0.13203
JUD JEQ 20	25	259.56	198.64	0.765598	5.42812	7.44556	5.7383	6.20399	1789.38	0.101736	0.0706244	23	256.826	195.913	0.763443	4.24532	5.73146	5.65426	5.21035	1769.52	0.101725	0.0669926	16	260.562	199.812	0.767275	2.85473	4.84954	5.24058	4.31495	1796.93	0.101453	0.0727412	259.56	256.826	260.562	198.64	195.913	199.812	0.765598	0.763443	0.767275	1789.38	1769.52	1796.93	0.101736	0.101725	0.101453	0.0706244
LPP JUD 01	24	201.875	178.583	0.885558	5.69929	5.65996	4.58654	5.31526	1430.07	0.0388971	0.164535	22	201.818	178.273	0.884026	4.64221	5.21108	4.65111	4.8348	1429.25	0.0393209	0.163305	17	203.176	177.529	0.873925	2.45621	4.26724	4.00955	3.57766	1435.78	0.0428306	0.155562	201.875	201.818	203.176	178.583	178.273	177.529	0.885558	0.884026	0.873925	1430.07	1429.25	1435.78	0.0388971	0.0393209	0.0428306	0.164535
LPP JUD 03	20	263.95	204.75	0.775635	6.64495	13.4772	11.345	10.4891	1824.02	0.098864	0.084333	16	264.312	200.875	0.760948	4.9169	11.6932	11.8545	9.48819	1819.91	0.105941	0.0655381	11	264.545	202.818	0.769263	4.1833	10.6842	13.1077	9.32507	1824.32	0.103085	0.0736318	263.95	264.312	264.545	204.75	200.875	202.818	0.775635	0.760948	0.769263	1824.02	1819.91	1824.32	0.098864	0.105941	0.103085	0.084333
LPP JUD 04	24	256.528	199.564	0.777453	5.41048	7.60466	3.60054	5.53856	1773.64	0.0951299	0.0845618	23	254.986	197.458	0.774328	4.66865	5.76342	3.09476	4.50895	1761.54	0.0960712	0.0799306	15	255.645	198.703	0.77709	2.75704	5.06062	3.55651	3.79139	1767.26	0.0950938	0.0834769	256.528	254.986	255.645	199.564	197.458	198.703	0.777453	0.774328	0.77709	1773.64	1761.54	1767.26	0.0951299	0.0960712	0.0950938	0.0845618
LPP JUD 05	12	353.5	336.833	0.9535	4.60188	4.27202	3.54835	4.14075	2542.58	0.0278333	0.397857	12	353.5	336.833	0.9535	4.60188	4.27202	3.54835	4.14075	2542.58	0.0278333	0.397857	10	347.5	332.8	0.957939	2.42384	3.61077	3.57285	3.20249	2502.11	0.024549	0.398765	353.5	353.5	347.5	336.833	336.833	332.8	0.9535	0.9535	0.957939	2542.58	2542.58	2502.11	0.0278333	0.0278333	0.024549	0.397857
LPP JUD 07	16	224.125	211.625	0.943817	2.26851	7.5603	6.59423	5.47434	1608.96	0.020875	0.243453	16	224.125	211.625	0.943817	2.26851	7.5603	6.59423	5.47434	1608.96	0.020875	0.243453	16	224.125	211.625	0.943817	2.26851	7.5603	6.59423	5.47434	1608.96	0.020875	0.243453	224.125	224.125	224.125	211.625	211.625	211.625	0.943817	0.943817	0.943817	1608.96	1608.96	1608.96	0.020875	0.020875	0.020875	0.243453
LPP JUD 08	25	204.72	174.88	0.855269	7.31421	8.64585	7.06595	7.67534	1440.32	0.0498328	0.138553	20	202.95	174.65	0.862194	5.83551	6.9266	7.45947	6.74053	1429.9	0.047261	0.143188	11	203.909	172.182	0.845747	3.55308	4.96776	7.00315	5.17466	1431.42	0.0529845	0.128879	204.72	202.95	203.909	174.88	174.65	172.182	0.855269	0.862194	0.845747	1440.32	1429.9	1431.42	0.0498328	0.047261	0.0529845	0.138553
NAD FLU 01	25	208.8	174.2	0.834439	5.40962	6.03893	3.19241	4.88032	1462.39	0.057782	0.122362	22	210.409	175	0.83178	3.20217	4.30878	3.18263	3.56453	1472.79	0.0591332	0.120837	20	210.35	175.1	0.832346	2.44495	4.27334	3.23549	3.31793	1472.62	0.0588675	0.121481	208.8	210.409	210.35	174.2	175	175.1	0.834439	0.83178	0.832346	1462.39	1472.79	1472.62	0.057782	0.0591332	0.0588675	0.122362
NAD FLU 02	25	187.56	156.24	0.832946	5.5088	6.79188	3.75307	5.35125	1313.24	0.0523044	0.108824	23	187.391	155.913	0.832316	4.81823	5.33093	3.63244	4.59387	1311.77	0.0525687	0.107878	16	186.5	155.812	0.835753	2.99501	4.02661	3.89351	3.63838	1306.55	0.0512481	0.110282	187.56	187.391	186.5	156.24	155.913	155.812	0.832946	0.832316	0.835753	1313.24	1311.77	1306.55	0.0523044	0.0525687	0.0512481	0.108824
NAD FLU 03	20	187.6	160	0.851394	5.19235	13.6223	10.909	9.90788	1319.46	0.046092	0.125804	17	186.471	156.941	0.841433	3.77361	11.8275	10.977	8.85939	1308.18	0.0493141	0.115512	13	187.538	160.615	0.856211	2.45915	10.6407	10.0047	7.70153	1320.09	0.0449615	0.128802	187.6	186.471	187.538	160	156.941	160.615	0.851394	0.841433	0.856211	1319.46	1308.18	1320.09	0.046092	0.0493141	0.0449615	0.125804
NAD FLU 04	24	183	133.417	0.728891	4.78286	6.66351	4.0979	5.18143	1251.02	0.0828042	0.0196158	24	183	133.417	0.728891	4.78286	6.66351	4.0979	5.18143	1251.02	0.0828042	0.0196158	17	183.059	133.176	0.727498	2.63736	5.32436	4.60198	4.1879	1250.97	0.0833035	0.0183341	183	183	183.059	133.417	133.417	133.176	0.728891	0.728891	0.727498	1251.02	1251.02	1250.97	0.0828042	0.0828042	0.0833035	0.0196158
NAD FLU 05	24	200.875	156.125	0.777103	6.06393	7.79517	4.49533	6.11815	1388.62	0.0747325	0.06556	21	199.524	154.619	0.775093	4.48454	6.16444	4.72802	5.12567	1378.56	0.074991	0.0630452	16	199.188	154.188	0.774598	2.85306	4.53819	5.24289	4.21138	1375.96	0.07515	0.0621612	200.875	199.524	199.188	156.125	154.619	154.188	0.777103	0.775093	0.774598	1388.62	1378.56	1375.96	0.0747325	0.074991	0.07515	0.06556
NAD FLU 06	25	208.84	160.76	0.769722	3.5422	4.32191	2.16545	3.34318	1441.21	0.0802936	0.0610816	25	208.84	160.76	0.769722	3.5422	4.32191	2.16545	3.34318	1441.21	0.0802936	0.0610816	22	210.955	162.545	0.770541	2.25438	3.1239	2.25421	2.54416	1456.05	0.0808432	0.0624177	208.84	208.84	210.955	160.76	160.76	162.545	0.769722	0.769722	0.770541	1441.21	1441.21	1456.05	0.0802936	0.0802936	0.0808432	0.0610816
NAD FLU 07	25	191	145.72	0.763389	5.51605	8.10654	6.94371	6.85543	1316.01	0.0756176	0.049916	23	190.87	145.609	0.763788	4.86709	6.85753	6.99609	6.24024	1315.09	0.0755857	0.0498283	17	190.941	143.176	0.750045	2.38186	4.43272	4.42965	3.74807	1311.63	0.0797671	0.0385318	191	190.87	190.941	145.72	145.609	143.176	0.763389	0.763788	0.750045	1316.01	1315.09	1311.63	0.0756176	0.0755857	0.0797671	0.049916
NAD FLU 08	23	211.087	164.304	0.777899	4.63048	8.29129	5.95631	6.29269	1459.6	0.078127	0.0699957	23	211.087	164.304	0.777899	4.63048	8.29129	5.95631	6.29269	1459.6	0.078127	0.0699957	17	212.882	166.706	0.783468	2.95641	3.7206	3.83065	3.50255	1473.62	0.0771147	0.0751594	211.087	211.087	212.882	164.304	164.304	166.706	0.777899	0.777899	0.783468	1459.6	1459.6	1473.62	0.078127	0.078127	0.0771147	0.0699957
NAD FLU 09	23	202.652	173.435	0.854067	5.51221	10.9231	6.99123	7.80885	1426.28	0.048793	0.138615	20	203.3	175.6	0.863002	4.41716	8.48983	5.84566	6.25088	1433.4	0.046259	0.146387	12	204.917	176.75	0.862952	2.70877	4.18632	4.57922	3.82477	1444.41	0.0470383	0.14643	202.652	203.3	204.917	173.435	175.6	176.75	0.854067	0.863002	0.862952	1426.28	1433.4	1444.41	0.048793	0.046259	0.0470383	0.138615
NAD FLU 10	23	203.783	171.652	0.841995	5.92561	10.8031	8.33021	8.35299	1429.85	0.0536578	0.126875	21	203.905	170.762	0.837603	5.23609	9.7762	8.34748	7.78659	1429.13	0.0553486	0.122432	10	205.5	168.4	0.820097	2.75512	8.19104	8.80354	6.58323	1434.42	0.061957	0.106565	203.783	203.905	205.5	171.652	170.762	168.4	0.841995	0.837603	0.820097	1429.85	1429.13	1434.42	0.0536578	0.0553486	0.061957	0.126875
POLO FLU 01	22	201	174.091	0.864994	7.70896	9.93	3.39474	7.01124	1417.95	0.0449382	0.146904	17	202.471	174.647	0.861971	5.70426	7.49554	3.12678	5.44219	1427.18	0.0464653	0.144714	10	204.1	177.3	0.868773	3.63324	4.25449	2.68594	3.52456	1440.65	0.044756	0.151554	201	202.471	204.1	174.091	174.647	177.3	0.864994	0.861971	0.868773	1417.95	1427.18	1440.65	0.0449382	0.0464653	0.044756	0.146904
POLO FLU 02	24	278.792	213.833	0.766692	7.64417	11.8305	8.51733	9.33068	1922.71	0.10848	0.0780204	18	281.333	219.5	0.779295	5.0046	11.042	8.33587	8.12749	1946.16	0.103262	0.095645	9	280.778	210.778	0.750915	2.61584	5.95304	6.00939	4.85942	1929.12	0.1169	0.0577422	278.792	281.333	280.778	213.833	219.5	210.778	0.766692	0.779295	0.750915	1922.71	1946.16	1929.12	0.10848	0.103262	0.1169	0.0780204
POLO FLU 03	19	290.737	215.789	0.741812	8.34661	10.5884	5.51252	8.14919	1993.62	0.125162	0.0485768	15	294.267	219.067	0.745299	6.79591	6.99873	5.11013	6.30159	2018.87	0.125584	0.0521573	6	302.167	218.833	0.724535	2.88066	4.17237	4.45365	3.83556	2063.33	0.139167	0.0257367	290.737	294.267	302.167	215.789	219.067	218.833	0.741812	0.745299	0.724535	1993.62	2018.87	2063.33	0.125162	0.125584	0.139167	0.0485768
POLO FLU 04	23	213.913	195.304	0.91201	6.47285	9.78025	5.78721	7.34677	1525.01	0.0310765	0.201974	18	215	198.389	0.922556	4.08605	6.95044	5.25346	5.42999	1536.1	0.0277406	0.212519	14	212.857	196.857	0.924597	2.38028	6.09207	5.11565	4.52933	1521.5	0.02672	0.212429	213.913	215	212.857	195.304	198.389	196.857	0.91201	0.922556	0.924597	1525.01	1536.1	1521.5	0.0310765	0.0277406	0.02672	0.201974
POLO FLU 05	25	235.92	181.48	0.769455	5.56566	6.75262	4.60166	5.63998	1627.89	0.0909148	0.0684308	23	238.043	183.478	0.771203	4.7738	5.71122	4.66299	5.04934	1643.12	0.0911239	0.0707065	17	236.765	182.706	0.77147	2.78778	5.92267	4.70209	4.47085	1634.63	0.0902782	0.0712971	235.92	238.043	236.765	181.48	183.478	182.706	0.769455	0.771203	0.77147	1627.89	1643.12	1634.63	0.0909148	0.0911239	0.0902782	0.0684308
POLO FLU 06	23	259.435	199.174	0.767825	5.64567	7.20874	4.45213	5.76885	1789.52	0.100636	0.0734557	21	260	198.19	0.762538	4.21149	5.11734	3.91966	4.41617	1791.16	0.103222	0.0671667	16	257.188	194.75	0.757694	2.90002	3.30918	3.96799	3.3924	1769.72	0.104271	0.0605406	259.435	260	257.188	199.174	198.19	194.75	0.767825	0.762538	0.757694	1789.52	1791.16	1769.72	0.100636	0.103222	0.104271	0.0734557
POLO FLU 07	23	247.652	207.261	0.837117	6.12818	10.2981	8.87174	8.43268	1735.53	0.0674535	0.148073	21	249.571	211.238	0.84755	5.78791	8.3282	8.11286	7.40966	1752.75	0.0640167	0.160009	11	248	211.909	0.855364	3.44988	6.89832	7.52281	5.957	1744.9	0.0602718	0.168106	247.652	249.571	248	207.261	211.238	211.909	0.837117	0.84755	0.855364	1735.53	1752.75	1744.9	0.0674535	0.0640167	0.0602718	0.148073
POLO FLU 08	21	253.952	225.333	0.887117	6.78216	9.38096	6.19674	7.45329	1800.06	0.0477938	0.21008	18	252.5	224.278	0.888239	5.07769	8.30899	6.61513	6.66727	1790.14	0.0471311	0.209939	10	252.7	223.9	0.886373	2.93211	7.39735	7.40262	5.9107	1790.67	0.048096	0.207578	253.952	252.5	252.7	225.333	224.278	223.9	0.887117	0.888239	0.886373	1800.06	1790.14	1790.67	0.0477938	0.0471311	0.048096	0.21008
POLO FLU 09	16	248	211.125	0.851718	6.8144	9.58275	7.69531	8.03082	1743.66	0.0615813	0.164539	13	248.923	214.231	0.862922	5.39841	4.10999	6.66142	5.38994	1753.84	0.0579362	0.175707	8	251.375	213.375	0.84928	2.06093	4.18385	4.95535	3.73338	1766.39	0.06346	0.163942	248	248.923	251.375	211.125	214.231	213.375	0.851718	0.862922	0.84928	1743.66	1753.84	1766.39	0.0615813	0.0579362	0.06346	0.164539
POLO FLU 10	23	181.348	148.826	0.821183	7.99717	8.05712	4.12404	6.72611	1266.18	0.0543113	0.0950322	15	181.733	150.733	0.829941	4.79462	5.23862	4.40208	4.81178	1271.41	0.05177	0.102473	9	184.333	152.667	0.828285	2.62984	3.48149	2.72693	2.94609	1289.24	0.0528833	0.102923	181.348	181.733	184.333	148.826	150.733	152.667	0.821183	0.829941	0.828285	1266.18	1271.41	1289.24	0.0543113	0.05177	0.0528833	0.0950322
POLO FLU 11	25	267.52	221.8	0.829398	3.91472	4.35569	3.29652	3.85564	1871.43	0.0763524	0.150451	25	267.52	221.8	0.829398	3.91472	4.35569	3.29652	3.85564	1871.43	0.0763524	0.150451	20	265.35	219.7	0.828355	2.52443	2.8101	3.37811	2.90422	1855.77	0.0762355	0.147861	267.52	267.52	265.35	221.8	221.8	219.7	0.829398	0.829398	0.828355	1871.43	1871.43	1855.77	0.0763524	0.0763524	0.0762355	0.150451
POLO FLU 12	24	237.917	200.833	0.843557	5.47451	7.60782	3.80213	5.62815	1670.04	0.0619292	0.150079	22	240.5	203.636	0.846481	4.18514	6.1345	3.76773	4.69579	1689.17	0.0615623	0.15454	17	240.294	202.588	0.843059	2.83309	4.77957	3.74774	3.7868	1686.33	0.0629688	0.150432	237.917	240.5	240.294	200.833	203.636	202.588	0.843557	0.846481	0.843059	1670.04	1689.17	1686.33	0.0619292	0.0615623	0.0629688	0.150079
TJC NAD 02	23	150.957	121.043	0.801483	6.26056	10.2204	7.29712	7.92601	1049.46	0.0499548	0.0661774	19	152.421	122.842	0.806151	4.23674	8.73507	7.75503	6.90895	1060.64	0.0493968	0.06966	15	153.4	121.467	0.791896	2.25552	6.94305	6.60711	5.26856	1064	0.0533287	0.0602593	150.957	152.421	153.4	121.043	122.842	121.467	0.801483	0.806151	0.791896	1049.46	1060.64	1064	0.0499548	0.0493968	0.0533287	0.0661774
TJC NAD 03	17	163	136.059	0.834133	7.40021	12.2833	9.1011	9.59487	1141.72	0.0449918	0.0958376	14	162.214	135	0.831682	5.53069	12.0531	10.0974	9.22708	1135.58	0.0454479	0.0935421	5	161.4	130.8	0.812833	4.12381	10.4603	13.103	9.22903	1124.27	0.051102	0.077046	163	162.214	161.4	136.059	135	130.8	0.834133	0.831682	0.812833	1141.72	1135.58	1124.27	0.0449918	0.0454479	0.051102	0.0958376
TJC NAD 04	23	193.043	170.304	0.882754	6.67507	8.25565	6.15062	7.02711	1366.76	0.0379743	0.155215	21	192.857	171	0.887654	6.26804	7.14073	5.88611	6.43163	1366.81	0.0365014	0.158979	10	191.6	173.6	0.906509	2.25764	3.20379	4.04278	3.16807	1363.82	0.03006	0.174844	193.043	192.857	191.6	170.304	171	173.6	0.882754	0.887654	0.906509	1366.76	1366.81	1363.82	0.0379743	0.0365014	0.03006	0.155215
TJC NAD 09	23	179.174	142.304	0.795755	4.88487	4.89357	6.39899	5.39248	1243.46	0.0615722	0.0723365	23	179.174	142.304	0.795755	4.88487	4.89357	6.39899	5.39248	1243.46	0.0615722	0.0723365	17	175.235	141.765	0.809801	3.60088	5.3636	6.0973	5.02059	1220.25	0.0558959	0.0825241	179.174	179.174	175.235	142.304	142.304	141.765	0.795755	0.795755	0.809801	1243.46	1243.46	1220.25	0.0615722	0.0615722	0.0558959	0.0723365
TJC NAD 10	25	183.44	157.04	0.855991	3.52967	8.67962	7.66419	6.62449	1291.14	0.044088	0.12569	25	183.44	157.04	0.855991	3.52967	8.67962	7.66419	6.62449	1291.14	0.044088	0.12569	19	182.632	153.684	0.842018	2.24437	6.53229	7.11718	5.29795	1281.21	0.0483421	0.113016	183.44	183.44	182.632	157.04	157.04	153.684	0.855991	0.855991	0.842018	1291.14	1291.14	1281.21	0.044088	0.044088	0.0483421	0.12569
TJC NAD 12	25	137.52	127.04	0.924096	6.59187	6.79981	3.1386	5.51009	982.76	0.0175016	0.136593	22	138.409	127.864	0.924198	5.37281	5.56845	3.35081	4.76402	989.118	0.0176109	0.137486	11	136.636	127.182	0.930861	2.25037	3.78424	3.26249	3.09903	977.972	0.0157891	0.140075	137.52	138.409	136.636	127.04	127.864	127.182	0.924096	0.924198	0.930861	982.76	989.118	977.972	0.0175016	0.0176109	0.0157891	0.136593
TJC NAD 13	22	170.409	130.455	0.764723	7.93253	10.2208	4.36224	7.5052	1174.85	0.0667241	0.046555	15	166.067	127.067	0.764996	4.70014	6.54037	4.03955	5.09336	1144.81	0.06513	0.0450793	9	167.778	128.778	0.768067	3.0359	3.53253	4.31839	3.62894	1157.24	0.06513	0.0473722	170.409	166.067	167.778	130.455	127.067	128.778	0.764723	0.764996	0.768067	1174.85	1144.81	1157.24	0.0667241	0.06513	0.06513	0.046555
TJC NAD 14	22	157.5	128.682	0.816736	6.2047	7.53202	3.17112	5.63595	1098.76	0.0481264	0.0799273	20	157	128.5	0.81836	5.19925	6.38991	3.13103	4.90673	1095.64	0.047595	0.080705	13	158.923	129.231	0.813314	3.17189	3.96023	3.05063	3.39425	1107.71	0.0495862	0.0778569	157.5	157	158.923	128.682	128.5	129.231	0.816736	0.81836	0.813314	1098.76	1095.64	1107.71	0.0481264	0.047595	0.0495862	0.0799273
TJC NAD 15	25	224.2	178.64	0.797609	7.49455	9.54085	7.62228	8.21923	1556.85	0.0760852	0.09313	19	224	178.474	0.797524	5.24224	8.48385	8.08397	7.27002	1555.45	0.0760289	0.0930153	10	228.6	179.8	0.787576	2.96833	8.98641	10.2762	7.4103	1583.67	0.081496	0.084284	224.2	224	228.6	178.64	178.474	179.8	0.797609	0.797524	0.787576	1556.85	1555.45	1583.67	0.0760852	0.0760289	0.081496	0.09313
TJC NAD 16	24	223.667	177.875	0.794642	8.06244	10.0148	4.1815	7.41957	1552.61	0.0764721	0.0913613	18	224.444	177.556	0.790725	6.01892	7.98181	4.13184	6.04419	1556.51	0.0783044	0.0874111	5	222	173.8	0.783196	4.00369	3.71551	2.85117	3.52346	1536.66	0.080494	0.07817	223.667	224.444	222	177.875	177.556	173.8	0.794642	0.790725	0.783196	1552.61	1556.51	1536.66	0.0764721	0.0783044	0.080494	0.0913613
TJC NAT 07	22	172.864	160.636	0.929495	5.35071	5.95726	3.41349	4.90715	1236.84	0.0204195	0.176003	20	173	160.4	0.927364	4.26007	5.0826	3.50922	4.28396	1237.24	0.021042	0.17449	15	172	159.333	0.926604	2.46665	3.60277	3.52765	3.19902	1229.87	0.0211533	0.172847	172.864	173	172	160.636	160.4	159.333	0.929495	0.927364	0.926604	1236.84	1237.24	1229.87	0.0204195	0.021042	0.0211533	0.176003
TJC NAT 08	22	176.045	138.318	0.787811	9.42791	7.83884	5.41086	7.5592	1219.36	0.0630045	0.0642418	13	171.692	136.231	0.794628	5.75791	5.78886	5.73617	5.76098	1191.33	0.0592208	0.0687177	8	171.75	137.125	0.799727	3.30467	3.94529	6.50663	4.58553	1193.08	0.0578237	0.0726012	176.045	171.692	171.75	138.318	136.231	137.125	0.787811	0.794628	0.799727	1219.36	1191.33	1193.08	0.0630045	0.0592208	0.0578237	0.0642418
TJC NAT 10	22	163.955	131.591	0.802037	9.15658	10.2859	2.54343	7.32865	1140.03	0.0540473	0.0724445	15	167.8	134.533	0.801152	6.04065	7.76479	2.94417	5.58321	1166.53	0.0555553	0.0734887	6	164.5	131.167	0.797309	2.65675	3.24948	1.34585	2.41736	1142.45	0.0556667	0.0687633	163.955	167.8	164.5	131.591	134.533	131.167	0.802037	0.801152	0.797309	1140.03	1166.53	1142.45	0.0540473	0.0555553	0.0556667	0.0724445
TJC NAT 12	21	250.238	202.667	0.810534	8.0242	8.10073	4.5344	6.88644	1742.89	0.0794443	0.118869	16	251.25	204.375	0.813865	5.67263	6.07168	4.13268	5.29233	1751.35	0.0782813	0.123394	10	250	203.1	0.812645	2.49444	3.80291	3.90378	3.40038	1742.23	0.078323	0.121605	250.238	251.25	250	202.667	204.375	203.1	0.810534	0.813865	0.812645	1742.89	1751.35	1742.23	0.0794443	0.0782813	0.078323	0.118869
TJC NAT 24	19	164.263	124	0.755614	7.66257	7.53648	4.24403	6.48102	1129.69	0.0672395	0.0369153	16	165.375	124.25	0.751792	6.01807	6.34744	4.24084	5.53545	1136.4	0.0686787	0.0344837	6	167.167	126.333	0.756011	4.0292	5.85253	5.07421	4.98531	1149.88	0.0681917	0.0382117	164.263	165.375	167.167	124	124.25	126.333	0.755614	0.751792	0.756011	1129.69	1136.4	1149.88	0.0672395	0.0686787	0.0681917	0.0369153
TJC NAT 27	24	183.708	148.5	0.809024	6.32667	9.0825	7.66741	7.69219	1279.06	0.0587979	0.0859712	21	184.619	148.286	0.804064	5.25567	8.10692	7.86593	7.07618	1283.89	0.0606767	0.0820729	15	184.667	151	0.818218	2.78136	7.89957	8.26847	6.31647	1288.48	0.0562233	0.09427	183.708	184.619	184.667	148.5	148.286	151	0.809024	0.804064	0.818218	1279.06	1283.89	1288.48	0.0587979	0.0606767	0.0562233	0.0859712
TJC NAT 28	24	152.333	119.708	0.785753	8.32536	10.7021	6.38559	8.47101	1055.15	0.0544837	0.0556829	17	153.647	118.941	0.774554	6.16989	8.10503	6.42047	6.89846	1061.38	0.0579588	0.0479753	7	151.571	118.143	0.780785	3.8443	5.04151	7.3486	5.41147	1048.33	0.0558257	0.0510057	152.333	153.647	151.571	119.708	118.941	118.143	0.785753	0.774554	0.780785	1055.15	1061.38	1048.33	0.0544837	0.0579588	0.0558257	0.0556829
TJC NAT 29	25	210.84	168.48	0.799545	4.62422	5.35319	4.39295	4.79012	1464.85	0.0707412	0.0897876	25	210.84	168.48	0.799545	4.62422	5.35319	4.39295	4.79012	1464.85	0.0707412	0.0897876	15	210.867	167.333	0.793648	2.01891	3.45276	3.21696	2.89621	1463.18	0.0727007	0.0844847	210.84	210.84	210.867	168.48	168.48	167.333	0.799545	0.799545	0.793648	1464.85	1464.85	1463.18	0.0707412	0.0707412	0.0727007	0.0897876
TJC NAT 30	23	191.261	152.957	0.799779	5.27629	6.6424	4.17903	5.36591	1329.02	0.0639683	0.0820048	21	191.19	152.81	0.799261	3.85639	5.8188	4.37674	4.68398	1328.38	0.0640962	0.0815619	17	189.706	150.588	0.793602	2.13931	5.27114	4.19843	3.86963	1316.42	0.0653265	0.0762206	191.261	191.19	189.706	152.957	152.81	150.588	0.799779	0.799261	0.793602	1329.02	1328.38	1316.42	0.0639683	0.0640962	0.0653265	0.0820048
TJC NAT 31	22	192.773	155.318	0.806101	6.2597	6.91551	4.301	5.82541	1341.36	0.0625491	0.0878973	19	195.579	156.895	0.8022	5.32539	6.53419	3.6825	5.1807	1359.8	0.0646026	0.0860626	11	196.455	156.818	0.798156	3.00594	4.46211	2.87819	3.44875	1364.64	0.0661927	0.0829036	192.773	195.579	196.455	155.318	156.895	156.818	0.806101	0.8022	0.798156	1341.36	1359.8	1364.64	0.0625491	0.0646026	0.0661927	0.0878973
TJC NAT 32	23	188.957	153.304	0.811986	7.55119	7.81133	4.72313	6.69522	1316.49	0.0595391	0.0909843	19	189.053	154.316	0.81739	6.03737	5.63714	4.84512	5.50654	1318.65	0.0580105	0.0952779	10	190	154.4	0.813216	3.0488	3.80358	4.64438	3.83225	1324.16	0.059452	0.09262	188.957	189.053	190	153.304	154.316	154.4	0.811986	0.81739	0.813216	1316.49	1318.65	1324.16	0.0595391	0.0580105	0.059452	0.0909843
TJC NAT 33	25	233.48	183.8	0.787501	5.37248	6.05647	3.85468	5.09454	1617.74	0.0829656	0.0868192	23	235.87	185.087	0.784582	4.14473	5.71997	3.56008	4.47493	1633.35	0.084807	0.0850043	16	234.062	184.438	0.787972	2.70419	4.75138	3.86131	3.77229	1622.06	0.0828737	0.08785	233.48	235.87	234.062	183.8	185.087	184.438	0.787501	0.784582	0.787972	1617.74	1633.35	1622.06	0.0829656	0.084807	0.0828737	0.0868192
TJC NAT 34	21	226.19	180.048	0.7962	6.67948	8.10683	5.20929	6.6652	1570.39	0.0770586	0.0931452	19	225.947	180	0.797143	6.12632	7.24356	5.35907	6.24298	1568.94	0.0767321	0.0937089	11	226.818	180.364	0.794991	3.28046	6.23474	4.70109	4.73876	1574.46	0.0775791	0.0925682	226.19	225.947	226.818	180.048	180	180.364	0.7962	0.797143	0.794991	1570.39	1568.94	1574.46	0.0770586	0.0767321	0.0775791	0.0931452
[truncated: 14 more columns]

## Sheet: Means
	RMR					VO2					VCO2					RQ					RQ
	1493.22	1485.71	1477.81	1484.31		216.12	214.845	212.267	214.377		167.48	167.302	171.533	168.091		0.780076	0.784041	0.808768	0.786753		7.71869	7.81804	3.42833	6.2126
	1186.56	1193.29	1185.41	1201.07		170.4	171.325	170.672	172.623		137.84	138.77	136.15	139.033		0.817211	0.818553	0.798225	0.807769		10.2661	10.7608	3.52719	7.03532
	1851.7	1847.54	1863.52	1843.22		265.76	265.13	268.322	264.519		215.68	215.315	213.972	214.776		0.814569	0.815526	0.798008	0.813853		5.66714	6.62359	2.4965	5.00811
	1220.74	1213.07	1204.78	1218.11		174.2	172.9	171.489	173.656		145.76	145.58	145.4	146.052		0.841781	0.846452	0.852833	0.844292		7.34625	8.25415	4.53807	7.3005
	1571.05	1568.45	1541.87	1578.26		226.6	226.325	222.792	227.366		179	178.35	174.25	180.8		0.794195	0.791837	0.782692	0.7964		9.25417	9.21887	4.47958	5.80709
	1565.47	1581.25	1539.05	1550.81		225.28	227.465	222.425	223.204		180.2	182.325	173.788	178.394		0.80026	0.802132	0.782287	0.799564		6.03194	8.66016	3.2105	5.29652
	1635.52	1636.52	1600.98	1639.93		234.56	234.78	230.996	235.373		191.12	190.96	182.129	190.989		0.815343	0.813642	0.788771	0.811544		5.87331	6.28907	3.51749	5.57553
	1566.07	1562.99	1587.65	1566.22		224.96	224.455	227.567	224.994		181.72	181.585	185.979	181.688		0.808016	0.809131	0.817214	0.807766		4.12089	4.27956	2.19414	4.27302
	1382.81	1374.76	1404.01	1391.11		196.36	195.055	198.808	197.322		168.56	168.155	173.15	170.351		0.859055	0.862734	0.871508	0.863069		7.7149	9.37312	4.21219	6.12364
	1544.37	1548.56	1514.51	1538.9		220	220.535	218.138	219.801		185.77	186.495	173.654	183.042		0.84395	0.845346	0.795993	0.832481		5.76377	7.48639	2.31839	6.451
	1440.9	1432.03	1381.29	1428.14		208.28	206.965	200.417	206.356		162.56	161.68	153.15	161.406		0.780641	0.781254	0.764372	0.782101		6.10966	7.04382	3.09871	5.59001
	1362.71	1351.7	1362.36	1343.76		198.24	196.495	198.792	195.285		149.24	148.545	147.058	147.879		0.753754	0.756763	0.741077	0.757437		6.74891	7.36029	4.00569	5.33597
	1732.77	1723.46	1812.41	1726.24		247.88	246.29	258.521	247.052		204.72	204.535	216.808	203.564		0.826341	0.83089	0.838193	0.824615		8.801	9.24429	5.1319	6.17099
	1633.02	1637.34	1623.44	1636		233.4	234.025	232.238	233.881		193.68	194.165	191.808	193.839		0.830072	0.82993	0.826132	0.828982		3.3069	3.64731	2.01878	3.17377
	1789.38	1788.47	1756.87	1785.27		259.56	259.63	253.096	258.983		198.64	197.82	201.262	198.122		0.765598	0.762212	0.795233	0.765439		4.95415	6.38028	1.82901	5.2431
	1439.72	1445.56	1431.17	1431.7		203.28	204.04	202.758	202.29		179.64	180.595	176.129	178.128		0.884735	0.886217	0.868822	0.88117		5.27069	5.83129	3.12326	4.57591
	1838.08	1842.63	1820.05	1822.75		266.2	266.975	262.583	264.269		205.56	205.655	207.128	202.814		0.770913	0.768847	0.78859	0.768615		9.77024	12.8915	4.01833	9.76744
	1786.39	1794.56	1761.22	1767.48		258.387	259.469	254.954	255.72		200.942	202.221	197.371	198.575		0.777246	0.77891	0.774153	0.77629		4.43271	6.04615	1.60949	4.61296
	2545.51	2536.43	2532.96	2529.09		354.25	352.679	351.688	351.5		336	335.9	337.25	335.489		0.949455	0.953391	0.958984	0.95498		5.67687	6.86395	0.737849	3.828
	1611.11	1618.42	1634.73	1608.96		224.429	224.688	226	224.125		211.887	215.562	221.125	211.625		0.943653	0.959181	0.978506	0.943817		2.93801	3.95001	1.61409	5.47434
	1440.32	1437.99	1409.97	1433.88		204.72	204.385	199.489	203.86		174.88	174.615	174.467	173.904		0.855269	0.855396	0.874744	0.854403		7.20367	8.05437	2.53252	6.53018
	1462.39	1463.01	1474.45	1469.26		208.8	208.875	210.696	209.853		174.2	174.325	175.021	174.767		0.834439	0.834735	0.830698	0.832855		4.31671	5.05654	2.51397	3.92092
	1313.24	1315.63	1263.73	1310.52		187.56	187.93	180.383	187.15		156.24	156.42	150.721	155.989		0.832946	0.832256	0.835845	0.833672		5.01726	5.34156	2.60462	4.52783
	1320.36	1314.74	1275.51	1315.91		188.08	186.942	181.083	187.203		158.853	159.38	155.623	159.186		0.843666	0.851563	0.859323	0.849679		8.32172	9.82961	2.16518	8.82293
	1259.16	1261.81	1236.4	1251		184.08	184.565	182.171	183.02		134.68	134.615	127.192	133.337		0.731164	0.728833	0.698296	0.728427		4.75776	5.99401	2.11579	4.85025
	1397.83	1403.2	1357.63	1381.05		202.24	202.995	196.917	199.862		157.04	157.72	150.771	154.977		0.776487	0.776889	0.765706	0.775598		4.95126	6.68033	2.58064	5.15173
	1441.21	1444.15	1451.53	1446.16		208.84	209.22	210.483	209.545		160.76	161.255	161.383	161.355		0.769722	0.770686	0.766798	0.769995		3.00818	3.35087	1.54481	3.07684
	1316.01	1320.47	1327.82	1314.24		191	191.55	194.233	190.937		145.72	146.56	141.613	144.835		0.763389	0.765698	0.72898	0.759074		4.82203	7.07018	2.51209	5.61458
	1459.64	1458.92	1479.81	1464.28		210.92	210.86	213.304	211.685		164.92	164.685	169.092	165.105		0.780732	0.779694	0.792725	0.779755		5.8947	8.41855	1.10676	5.36265
	1438.79	1437.2	1427.86	1434.7		204.23	203.9	202.792	203.623		175.67	175.846	173.933	175.262		0.858148	0.860892	0.857665	0.860007		7.27994	7.5506	3.75921	5.9615
	1444.07	1441.84	1422.22	1431.14		205.6	205.368	205.461	204.396		174.1	173.527	160.878	170.271		0.846372	0.844256	0.783601	0.833232		7.90356	9.63789	2.75935	7.57427
	1431.92	1434.16	1398.06	1428.59		203.24	203.52	198.117	202.524		174.88	175.29	171.875	175.346		0.859694	0.860688	0.866569	0.865246		8.48621	8.57007	3.72617	5.326
	1938.44	1947.8	1872.52	1932.66		281	282.325	272.458	280.301		215.84	216.995	204.883	214.704		0.767641	0.768543	0.75342	0.765634		8.88266	9.5826	5.11743	7.4392
	2051.93	2081.51	2118.78	2025.27		298.08	302.265	308.439	295.723		226.24	229.895	231.3	217.896		0.756003	0.75798	0.749979	0.737215		12.1832	14.1416	4.43553	6.09545
	1519	1527.83	1519.25	1527.54		213.02	214.002	213.408	213.923		194.71	196.754	193.483	196.85		0.912679	0.918441	0.906627	0.919721		5.13085	6.86921	2.85425	5.7687
	1627.89	1616.12	1681.25	1635.21		235.92	234.11	243.788	236.909		181.48	180.54	186.954	182.555		0.769455	0.771236	0.767137	0.770709		4.45207	5.63091	2.36804	5.05339
	1791.46	1796.18	1755	1783.46		259.68	260.515	254.363	258.874		199.52	199.51	195.575	197.371		0.768254	0.76568	0.769128	0.762686		5.5338	6.87984	2.06818	4.5258
	1765.18	1753.84	1712.63	1744.4		251.76	250.28	243.262	248.408		211.24	209.395	208.525	210.136		0.838905	0.836658	0.857766	0.846677		6.26738	9.48165	2.68931	7.26645
	1794.84	1787.66	1799.98	1793.63		253.1	252.087	253.903	253.051		225.09	224.192	225.458	224.504		0.888639	0.888698	0.886852	0.887243		7.63887	8.99581	3.9974	6.67708
	1754.96	1738.18	1682.59	1754.63		250.14	248.005	239.894	249.433		210.6	207.669	201.667	212.91		0.839915	0.834935	0.83693	0.85464		9.96134	13.1414	4.31898	5.71805
	1294.23	1271.46	1252.58	1275.61		185.4	182.025	179.05	182.471		152	149.725	148.471	150.742		0.820496	0.82299	0.829347	0.82647		6.35872	7.42367	3.16271	4.82799
	1871.43	1866.74	1851.86	1866.21		267.52	266.96	264.579	266.797		221.8	220.85	219.992	221.1		0.829398	0.827566	0.831607	0.82905		3.73395	3.75551	2.00172	3.5385
	1684.37	1679.98	1667.68	1681.85		240.08	239.64	238.417	239.57		202.12	200.935	197.567	202.353		0.841733	0.83833	0.828407	0.844366		5.21096	6.40142	2.82188	4.70358
	1064.41	1057.05	1081.73	1058.04		152.84	151.77	155.067	152.259		123.72	122.91	126.656	121.784		0.808246	0.808542	0.816626	0.799843		7.93657	9.28545	3.31876	6.70117
	1130.44	1131.29	1212.27	1133.86		161.387	161.533	172.017	162.205		134.72	134.737	148.222	133.953		0.833562	0.832298	0.862089	0.826216		12.0489	13.0673	3.7138	9.35033
	1374.56	1363.82	1371.81	1365.8		193.99	192.572	193.129	192.5		171.83	170.138	173.167	171.635		0.886096	0.883801	0.897263	0.892306		5.42767	7.45736	3.36391	5.54227
	1223.97	1226.72	1267.95	1235.72		175.96	176.405	182.8	177.861		141.52	141.66	144.761	142.124		0.808243	0.807413	0.792641	0.800437		5.87181	7.55914	1.90984	5.26852
	1291.14	1295.26	1284.88	1287.83		183.44	183.87	184.637	183.171		157.04	158.095	148.846	155.921		0.855991	0.859692	0.806298	0.851334		3.57333	6.72102	2.21034	6.18231
	982.76	981.191	981.507	983.283		137.52	137.235	136.958	137.522		127.04	127.07	128.254	127.362		0.924096	0.926295	0.936668	0.926385		5.54411	5.50191	2.88912	4.45772
	1165.61	1174.21	1127.69	1158.96		169.28	170.54	163.233	168.085		128.68	129.59	126.417	128.766		0.758471	0.75848	0.773993	0.765929		8.13804	8.88199	3.89778	5.40917
	1106.72	1106.59	1113.58	1100.7		158.6	158.6	159.363	157.808		129.76	129.68	131.35	128.804		0.817473	0.817019	0.824226	0.816137		6.51069	6.84863	3.48571	4.64564
	1556.85	1555.97	1525.75	1565.33		224.2	224.275	219.867	225.6		178.64	177.82	174.554	178.971		0.797609	0.793504	0.793973	0.794237		6.87681	8.33193	3.82012	7.63318
	1542.61	1564.67	1431.68	1548.59		222.24	225.395	206.471	223.37		176.68	179.29	163.221	176.41		0.794346	0.794796	0.790507	0.789521		4.2078	7.22282	1.91471	5.66241
	1232.49	1230.94	1236.05	1234.65		172.14	171.961	172.3	172.621		160.48	160.141	162.146	160.123		0.932986	0.931778	0.941468	0.927821		4.62159	5.45227	3.15128	4.13005
	1209.17	1206.08	1303.67	1201.25		174.52	174.06	189.863	173.163		137.36	137.055	142.021	137.225		0.790055	0.790565	0.748834	0.794055		8.24533	9.07061	4.56954	5.96857
	1150.83	1149.67	1178.98	1149.67		165.44	165.22	168.961	165.418		133.08	133.14	138.211	132.43		0.803178	0.804479	0.817578	0.800166		8.51429	8.68037	4.14297	5.10974
	1780.82	1786.69	1711.22	1745.49		255.92	256.785	246.742	250.496		206.24	206.845	195.242	203.381		0.807231	0.806888	0.791096	0.812348		8.19252	8.98005	5.59278	5.19305
	1163.53	1175.77	1059.71	1138.65		169.44	170.995	154.312	165.602		126.8	128.95	115.521	124.861		0.747674	0.753973	0.748536	0.754472		8.35564	10.4672	4.8381	5.66726
	1293.29	1295.68	1243.92	1283.81		185.84	186.12	179.789	184.331		149.84	150.345	140.406	149.262		0.80738	0.808527	0.782075	0.810435		7.85347	8.71339	4.73935	7.02828
	1047.34	1042.65	1028.24	1054.96		151.2	150.675	148.983	152.517		118.84	117.77	114.746	118.931		0.785935	0.781747	0.769488	0.780364		7.8745	8.50326	4.86344	6.92698
	1464.85	1460.23	1478.27	1464.3		210.84	210.345	212.608	210.849		168.48	167.34	170.6	168.098		0.799545	0.795944	0.802715	0.797579		4.1132	4.40262	2.65609	4.15882
	1329.26	1325.95	1318.9	1324.61		191.28	190.765	190.196	190.719		153.04	152.795	150.396	152.118		0.80109	0.802142	0.791333	0.797547		6.02287	6.33042	2.80004	4.63984
	1376.73	1385.79	1361.85	1355.27		198.04	199.42	195.858	194.935		158.76	159.53	157.192	156.344		0.802661	0.800969	0.802296	0.802152		6.49247	7.53875	4.0707	4.81828
	1316.78	1314.64	1266.98	1319.77		189.16	188.755	181.408	189.336		152.76	152.855	149.108	154.007		0.808401	0.810699	0.822319	0.814197		7.13613	7.44999	3.4501	5.34467
	1617.74	1624.23	1638.33	1624.38		233.48	234.365	236.221	234.471		183.8	184.725	186.967	184.441		0.787501	0.788541	0.791551	0.786685		4.84546	5.10534	2.95601	4.44725
	1571.85	1565.5	1521.35	1571.26		226.36	225.705	221.196	226.319		180.36	178.705	167.05	180.137		0.796753	0.791531	0.755047	0.796112		7.31846	8.34401	4.00085	5.88231
